# Supplementary material for: (2Z)-3-(2,4-Di­chloro­phen­yl)-3-hy­droxy-N-phenyl­prop-2-ene­thio­amide
Source: Acta Crystallogr Sect E Struct Rep Online. 2013 Jun 29;69(Pt 7):o1173–4. doi: 10.1107/S1600536813017339 (PMC3770432; doi:10.1107/S1600536813017339)
Supplement: Supplementary file 1 [file e-69-o1173-sup1.cif]

##############################################################################
#                                                                            #
# This CIF contains the data in a paper accepted for publication in          #
# Acta Crystallographica Section E. It conforms to the requirements of       #
# Notes for Authors for Acta Crystallographica Section E, and has been       #
# peer reviewed under the auspices of the IUCr Commission on Journals.       #
#                                                                            #
# Full details of the Crystallographic Information File format               #
# are given in the paper "The Crystallographic Information File (CIF):       #
# a New Standard Archive File for Crystallography" by S. R. Hall, F. H.      #
# Allen and I. D. Brown [Acta Cryst. (1991), A47, 655-685].                  #
#                                                                            #
# The current version of the core CIF dictionary is obtainable from          #
# ftp://ftp.iucr.org/pub/cif_core.dic.                                       #
#                                                                            #
# Software is freely available for graphical display of the structure(s)     #
# in this CIF. For information consult the CIF software page                 #
# http://www.iucr.org/resources/cif/software.                                #
#                                                                            #
# This file may be used for bona fide research purposes within the           #
# scientific community so long as proper attribution is given to the journal # 
# article from which it was obtained.                                        #
#                                                                            #
##############################################################################
data_I
_audit_creation_method     SHELXL-97
_chemical_name_systematic
;
(2<i>Z</i>)-3-(2,4-Dichlorophenyl)-3-hydroxy-<i>N</i>-phenylprop-2-enethioamide
;
_chemical_name_common     ?
_chemical_formula_moiety     'C15 H11 Cl2 N O S'
_chemical_formula_sum     'C15 H11 Cl2 N O S'
_chemical_formula_iupac     'C15 H11 Cl2 N O S'
_chemical_formula_weight     324.21
_chemical_melting_point     ?
_symmetry_cell_setting     orthorhombic
_symmetry_space_group_name_H-M     'P c c n'
_symmetry_space_group_name_HALL     '-P 2ab 2ac'
loop_
    _symmetry_equiv_pos_as_xyz
    'x, y, z'
    '-x+1/2, -y+1/2, z'
    '-x, y+1/2, -z+1/2'
    'x+1/2, -y, -z+1/2'
    '-x, -y, -z'
    'x-1/2, y-1/2, -z'
    'x, -y-1/2, z-1/2'
    '-x-1/2, y, z-1/2'
_cell_length_a     28.9562(6)
_cell_length_b     13.2610(3)
_cell_length_c     7.5284(2)
_cell_angle_alpha     90.00
_cell_angle_beta     90.00
_cell_angle_gamma     90.00
_cell_volume     2890.82(12)
_cell_formula_units_Z     8
_cell_measurement_reflns_used     24816
_cell_measurement_theta_min     3.3727
_cell_measurement_theta_max     29.0891
_cell_measurement_temperature     293(2)
_exptl_crystal_description     'block'
_exptl_crystal_colour     orange
_exptl_crystal_size_max     0.3
_exptl_crystal_size_mid     0.2
_exptl_crystal_size_min     0.1
_exptl_crystal_density_diffrn     1.490
_exptl_crystal_density_meas     ?
_exptl_crystal_density_method     'not measured'
_exptl_crystal_F_000     1328
_exptl_absorpt_coefficient_mu     0.587
_exptl_absorpt_correction_type     multi-scan
_exptl_absorpt_process_details     '(CrysAlis PRO; Oxford Diffraction, 2010)'
_exptl_absorpt_correction_T_min     0.83525
_exptl_absorpt_correction_T_max     1.00000
_exptl_special_details
;
<i>CrysAlis PRO</i>, Oxford Diffraction Ltd., Version 1.171.34.40 (release
27--08-2010 CrysAlis171. NET) (compiled Aug 27 2010,11:50:40) Empirical
absorption correction using spherical harmonics, implemented in SCALE3 ABSPACK
scaling algorithm.
;
_diffrn_ambient_temperature     293(2)
_diffrn_radiation_type     MoK\a
_diffrn_radiation_wavelength     0.71073
_diffrn_radiation_source     'fine-focus sealed tube'
_diffrn_radiation_monochromator     graphite
_diffrn_measurement_device_type     'Agilent Xcalibur Sapphire3'
_diffrn_measurement_method     '\w scan'
_diffrn_detector_area_resol_mean     16.1049
_diffrn_reflns_number     63107
_diffrn_reflns_av_R_equivalents     0.0665
_diffrn_reflns_av_sigmaI/netI     0.0221
_diffrn_reflns_theta_min     3.38
_diffrn_reflns_theta_max     26.00
_diffrn_reflns_theta_full     26.00
_diffrn_measured_fraction_theta_max     0.998
_diffrn_measured_fraction_theta_full     0.998
_diffrn_reflns_limit_h_min     -35
_diffrn_reflns_limit_h_max     35
_diffrn_reflns_limit_k_min     -16
_diffrn_reflns_limit_k_max     16
_diffrn_reflns_limit_l_min     -9
_diffrn_reflns_limit_l_max     9
_diffrn_standards_number     0
_diffrn_standards_interval_count     0
_diffrn_standards_interval_time     0
_diffrn_standards_decay_%     0
_refine_special_details
;
Refinement of <i>F</i>^2^ against ALL reflections. The weighted <i>R</i>-factor
<i>wR</i> and goodness of fit <i>S</i> are based on <i>F</i>^2^, conventional
<i>R</i>-factors <i>R</i> are based on <i>F</i>, with <i>F</i> set to zero for
negative <i>F</i>^2^. The threshold expression of <i>F</i>^2^ >
\s(<i>F</i>^2^) is used only for calculating <i>R</i>-factors(gt) <i>etc</i>.
and is not relevant to the choice of reflections for refinement.
<i>R</i>-factors based on <i>F</i>^2^ are statistically about twice as large
as those based on <i>F</i>, and <i>R</i>- factors based on ALL data will be
even larger.
;
_reflns_number_total     2836
_reflns_number_gt     2275
_reflns_threshold_expression     'I>2\s(I)'
_refine_ls_structure_factor_coef     Fsqd
_refine_ls_matrix_type     full
_refine_ls_R_factor_all     0.0595
_refine_ls_R_factor_gt     0.0444
_refine_ls_wR_factor_gt     0.0854
_refine_ls_wR_factor_ref     0.0913
_refine_ls_goodness_of_fit_ref     1.105
_refine_ls_restrained_S_all     1.105
_refine_ls_number_reflns     2836
_refine_ls_number_parameters     185
_refine_ls_number_restraints     0
_refine_ls_hydrogen_treatment     mixed
_refine_ls_weighting_scheme     calc
_refine_ls_weighting_details
         'calc w=1/[\s^2^(Fo^2^)+(0.0293P)^2^+2.0935P] where P=(Fo^2^+2Fc^2^)/3'
_atom_sites_solution_hydrogens     geom
_atom_sites_solution_primary     direct
_atom_sites_solution_secondary     difmap
_refine_ls_shift/su_max     0.001
_refine_ls_shift/su_mean     0.000
_refine_diff_density_max     0.224
_refine_diff_density_min     -0.183
_refine_ls_extinction_method     none
_refine_ls_extinction_coef     ?
loop_
    _atom_type_symbol
    _atom_type_description
    _atom_type_scat_dispersion_real
    _atom_type_scat_dispersion_imag
    _atom_type_scat_source
    'C' 'C' 0.0033 0.0016
                         'International Tables Vol C Tables 4.2.6.8 and 6.1.1.4'
    'H' 'H' 0.0000 0.0000
                         'International Tables Vol C Tables 4.2.6.8 and 6.1.1.4'
    'N' 'N' 0.0061 0.0033
                         'International Tables Vol C Tables 4.2.6.8 and 6.1.1.4'
    'O' 'O' 0.0106 0.0060
                         'International Tables Vol C Tables 4.2.6.8 and 6.1.1.4'
    'S' 'S' 0.1246 0.1234
                         'International Tables Vol C Tables 4.2.6.8 and 6.1.1.4'
    'Cl' 'Cl' 0.1484 0.1585
                         'International Tables Vol C Tables 4.2.6.8 and 6.1.1.4'
_computing_data_collection     'CrysAlis PRO  (Oxford Diffraction, 2010)'
_computing_cell_refinement     'CrysAlis PRO  (Oxford Diffraction, 2010)'
_computing_data_reduction     'CrysAlis PRO  (Oxford Diffraction, 2010)'
_computing_structure_solution     'SHELXS97 (Sheldrick, 2008)'
_computing_structure_refinement     'SHELXL97 (Sheldrick, 2008)'
_computing_molecular_graphics
;
ORTEP-3 for Windows (Farrugia, 2012) and
Mercury (Macrae <i>et al.</i>, 2008)
;
_computing_publication_material     'PLATON (Spek, 2009)'
loop_
    _atom_site_type_symbol
    _atom_site_label
    _atom_site_fract_x
    _atom_site_fract_y
    _atom_site_fract_z
    _atom_site_U_iso_or_equiv
    _atom_site_adp_type
    _atom_site_calc_flag
    _atom_site_refinement_flags
    _atom_site_occupancy
    _atom_site_symmetry_multiplicity
    _atom_site_disorder_assembly
    _atom_site_disorder_group
    S S1 0.31822(2) 0.16889(5) 0.20313(10) 0.04414(18) Uani d . 1 1 . .
    O O1 0.41937(6) 0.17165(12) 0.2188(3) 0.0476(5) Uani d . 1 1 . .
    N N1 0.29969(6) 0.36160(14) 0.2171(3) 0.0391(5) Uani d . 1 1 . .
    H H1 0.2719 0.3391 0.2114 0.047 Uiso calc R 1 1 . .
    Cl Cl1 0.44813(2) 0.49703(5) 0.15039(11) 0.0581(2) Uani d . 1 1 . .
    Cl Cl2 0.61091(2) 0.40683(7) 0.43216(13) 0.0718(3) Uani d . 1 1 . .
    C C1 0.33303(8) 0.29196(17) 0.2249(3) 0.0338(5) Uani d . 1 1 . .
    C C1' 0.46507(7) 0.31015(16) 0.2953(3) 0.0320(5) Uani d . 1 1 . .
    C C2 0.37934(7) 0.32640(17) 0.2576(3) 0.0333(5) Uani d . 1 1 . .
    H H2 0.3828 0.3945 0.2840 0.040 Uiso calc R 1 1 . .
    C C2' 0.48099(8) 0.40787(17) 0.2622(3) 0.0360(5) Uani d . 1 1 . .
    C C3 0.41830(7) 0.27056(16) 0.2540(3) 0.0315(5) Uani d . 1 1 . .
    C C3' 0.52538(8) 0.43770(19) 0.3058(3) 0.0430(6) Uani d . 1 1 . .
    H H3' 0.5351 0.5033 0.2834 0.052 Uiso calc R 1 1 . .
    C C4 0.30453(7) 0.46842(17) 0.2172(3) 0.0343(5) Uani d . 1 1 . .
    C C4' 0.55494(8) 0.3693(2) 0.3827(3) 0.0440(6) Uani d . 1 1 . .
    C C5 0.28010(8) 0.5236(2) 0.3398(4) 0.0463(6) Uani d . 1 1 . .
    H H5 0.2619 0.4912 0.4241 0.056 Uiso calc R 1 1 . .
    C C5' 0.54086(8) 0.2721(2) 0.4168(4) 0.0478(7) Uani d . 1 1 . .
    H H5' 0.5610 0.2261 0.4685 0.057 Uiso calc R 1 1 . .
    C C6 0.28268(10) 0.6273(2) 0.3371(4) 0.0565(8) Uani d . 1 1 . .
    H H6 0.2661 0.6647 0.4200 0.068 Uiso calc R 1 1 . .
    C C6' 0.49660(8) 0.2442(2) 0.3733(3) 0.0404(6) Uani d . 1 1 . .
    H H6' 0.4873 0.1784 0.3969 0.048 Uiso calc R 1 1 . .
    C C7 0.30932(10) 0.6760(2) 0.2137(4) 0.0534(7) Uani d . 1 1 . .
    H H7 0.3111 0.7460 0.2134 0.064 Uiso calc R 1 1 . .
    C C8 0.33346(9) 0.6208(2) 0.0902(4) 0.0476(7) Uani d . 1 1 . .
    H H8 0.3515 0.6537 0.0062 0.057 Uiso calc R 1 1 . .
    C C9 0.33111(8) 0.51666(18) 0.0900(3) 0.0401(6) Uani d . 1 1 . .
    H H9 0.3472 0.4795 0.0055 0.048 Uiso calc R 1 1 . .
    H H11 0.3902(11) 0.152(2) 0.210(4) 0.070(10) Uiso d . 1 1 . .
loop_
    _atom_site_aniso_label
    _atom_site_aniso_U_11
    _atom_site_aniso_U_22
    _atom_site_aniso_U_33
    _atom_site_aniso_U_12
    _atom_site_aniso_U_13
    _atom_site_aniso_U_23
    S1 0.0340(3) 0.0307(3) 0.0677(4) -0.0066(3) 0.0007(3) 0.0007(3)
    O1 0.0327(10) 0.0286(9) 0.0816(13) 0.0008(7) 0.0009(9) -0.0031(9)
    N1 0.0216(10) 0.0322(10) 0.0636(14) -0.0034(8) -0.0027(9) 0.0025(10)
    Cl1 0.0339(3) 0.0381(3) 0.1022(6) -0.0011(3) -0.0061(4) 0.0241(4)
    Cl2 0.0333(4) 0.0834(6) 0.0989(6) -0.0046(4) -0.0186(4) -0.0110(5)
    C1 0.0319(13) 0.0313(12) 0.0382(13) -0.0035(10) 0.0017(10) 0.0014(10)
    C1' 0.0279(11) 0.0327(12) 0.0354(12) 0.0031(9) 0.0028(9) 0.0003(10)
    C2 0.0292(12) 0.0258(11) 0.0451(13) -0.0016(9) 0.0008(10) 0.0000(10)
    C2' 0.0298(12) 0.0331(12) 0.0452(13) 0.0025(10) 0.0006(10) 0.0015(11)
    C3 0.0303(12) 0.0268(12) 0.0375(12) 0.0001(9) 0.0028(10) 0.0023(10)
    C3' 0.0322(13) 0.0378(13) 0.0591(16) -0.0023(11) -0.0001(12) -0.0034(12)
    C4 0.0236(11) 0.0310(12) 0.0484(14) 0.0020(9) -0.0073(10) 0.0016(11)
    C4' 0.0270(13) 0.0569(16) 0.0480(15) -0.0003(11) -0.0039(11) -0.0075(13)
    C5 0.0357(14) 0.0479(15) 0.0552(16) 0.0073(11) 0.0058(12) 0.0036(13)
    C5' 0.0363(14) 0.0518(17) 0.0552(16) 0.0091(12) -0.0079(12) 0.0076(13)
    C6 0.0555(18) 0.0457(16) 0.069(2) 0.0163(14) -0.0018(15) -0.0087(15)
    C6' 0.0343(13) 0.0391(13) 0.0477(14) 0.0028(11) 0.0003(11) 0.0094(12)
    C7 0.0519(17) 0.0324(14) 0.076(2) 0.0054(12) -0.0157(15) 0.0011(14)
    C8 0.0381(14) 0.0434(15) 0.0613(17) -0.0052(11) -0.0074(13) 0.0148(13)
    C9 0.0301(13) 0.0420(14) 0.0481(14) 0.0000(10) -0.0002(11) 0.0021(12)
_geom_special_details
;
All e.s.d.'s (except the e.s.d. in the dihedral angle between two l.s. planes)
are estimated using the full covariance matrix. The cell e.s.d.'s are taken
into account individually in the estimation of e.s.d.'s in distances, angles
and torsion angles; correlations between e.s.d.'s in cell parameters are only
used when they are defined by crystal symmetry. An approximate (isotropic)
treatment of cell e.s.d.'s is used for estimating e.s.d.'s involving l.s.
planes.
;
loop_
    _geom_bond_atom_site_label_1
    _geom_bond_atom_site_label_2
    _geom_bond_site_symmetry_2
    _geom_bond_distance
    _geom_bond_publ_flag
    S1 C1 . 1.695(2) ?
    O1 C3 . 1.339(3) ?
    O1 H11 . 0.89(3) ?
    N1 C1 . 1.337(3) ?
    N1 C4 . 1.423(3) ?
    N1 H1 . 0.8600 ?
    Cl1 C2' . 1.735(2) ?
    Cl2 C4' . 1.736(2) ?
    C1 C2 . 1.438(3) ?
    C1' C6' . 1.394(3) ?
    C1' C2' . 1.398(3) ?
    C1' C3 . 1.485(3) ?
    C2 C3 . 1.350(3) ?
    C2 H2 . 0.9300 ?
    C2' C3' . 1.384(3) ?
    C3' C4' . 1.375(3) ?
    C3' H3' . 0.9300 ?
    C4 C5 . 1.374(3) ?
    C4 C9 . 1.385(3) ?
    C4' C5' . 1.376(4) ?
    C5 C6 . 1.377(4) ?
    C5 H5 . 0.9300 ?
    C5' C6' . 1.374(3) ?
    C5' H5' . 0.9300 ?
    C6 C7 . 1.369(4) ?
    C6 H6 . 0.9300 ?
    C6' H6' . 0.9300 ?
    C7 C8 . 1.374(4) ?
    C7 H7 . 0.9300 ?
    C8 C9 . 1.382(3) ?
    C8 H8 . 0.9300 ?
    C9 H9 . 0.9300 ?
loop_
    _geom_angle_atom_site_label_1
    _geom_angle_atom_site_label_2
    _geom_angle_atom_site_label_3
    _geom_angle_site_symmetry_1
    _geom_angle_site_symmetry_3
    _geom_angle
    _geom_angle_publ_flag
    C3 O1 H11 . . 106(2) ?
    C1 N1 C4 . . 128.05(19) ?
    C1 N1 H1 . . 116.0 ?
    C4 N1 H1 . . 116.0 ?
    N1 C1 C2 . . 117.5(2) ?
    N1 C1 S1 . . 118.57(17) ?
    C2 C1 S1 . . 123.93(17) ?
    C6' C1' C2' . . 116.2(2) ?
    C6' C1' C3 . . 117.6(2) ?
    C2' C1' C3 . . 126.2(2) ?
    C3 C2 C1 . . 127.0(2) ?
    C3 C2 H2 . . 116.5 ?
    C1 C2 H2 . . 116.5 ?
    C3' C2' C1' . . 121.9(2) ?
    C3' C2' Cl1 . . 115.43(18) ?
    C1' C2' Cl1 . . 122.49(18) ?
    O1 C3 C2 . . 124.1(2) ?
    O1 C3 C1' . . 111.51(18) ?
    C2 C3 C1' . . 124.3(2) ?
    C4' C3' C2' . . 119.3(2) ?
    C4' C3' H3' . . 120.3 ?
    C2' C3' H3' . . 120.3 ?
    C5 C4 C9 . . 120.3(2) ?
    C5 C4 N1 . . 118.7(2) ?
    C9 C4 N1 . . 120.9(2) ?
    C3' C4' C5' . . 120.8(2) ?
    C3' C4' Cl2 . . 118.8(2) ?
    C5' C4' Cl2 . . 120.3(2) ?
    C4 C5 C6 . . 119.6(3) ?
    C4 C5 H5 . . 120.2 ?
    C6 C5 H5 . . 120.2 ?
    C6' C5' C4' . . 119.0(2) ?
    C6' C5' H5' . . 120.5 ?
    C4' C5' H5' . . 120.5 ?
    C7 C6 C5 . . 120.7(3) ?
    C7 C6 H6 . . 119.6 ?
    C5 C6 H6 . . 119.6 ?
    C5' C6' C1' . . 122.8(2) ?
    C5' C6' H6' . . 118.6 ?
    C1' C6' H6' . . 118.6 ?
    C6 C7 C8 . . 119.7(3) ?
    C6 C7 H7 . . 120.2 ?
    C8 C7 H7 . . 120.2 ?
    C7 C8 C9 . . 120.5(3) ?
    C7 C8 H8 . . 119.7 ?
    C9 C8 H8 . . 119.7 ?
    C8 C9 C4 . . 119.2(2) ?
    C8 C9 H9 . . 120.4 ?
    C4 C9 H9 . . 120.4 ?
loop_
    _geom_torsion_atom_site_label_1
    _geom_torsion_atom_site_label_2
    _geom_torsion_atom_site_label_3
    _geom_torsion_atom_site_label_4
    _geom_torsion_site_symmetry_1
    _geom_torsion_site_symmetry_2
    _geom_torsion_site_symmetry_3
    _geom_torsion_site_symmetry_4
    _geom_torsion
    _geom_torsion_publ_flag
    C4 N1 C1 C2 . . . . 7.8(4) ?
    C4 N1 C1 S1 . . . . -174.3(2) ?
    N1 C1 C2 C3 . . . . -173.3(2) ?
    S1 C1 C2 C3 . . . . 8.9(4) ?
    C6' C1' C2' C3' . . . . -0.6(3) ?
    C3 C1' C2' C3' . . . . 180.0(2) ?
    C6' C1' C2' Cl1 . . . . 174.85(18) ?
    C3 C1' C2' Cl1 . . . . -4.6(3) ?
    C1 C2 C3 O1 . . . . -0.2(4) ?
    C1 C2 C3 C1' . . . . -177.8(2) ?
    C6' C1' C3 O1 . . . . -29.6(3) ?
    C2' C1' C3 O1 . . . . 149.8(2) ?
    C6' C1' C3 C2 . . . . 148.2(2) ?
    C2' C1' C3 C2 . . . . -32.4(4) ?
    C1' C2' C3' C4' . . . . 0.5(4) ?
    Cl1 C2' C3' C4' . . . . -175.2(2) ?
    C1 N1 C4 C5 . . . . -126.9(3) ?
    C1 N1 C4 C9 . . . . 56.9(4) ?
    C2' C3' C4' C5' . . . . -0.1(4) ?
    C2' C3' C4' Cl2 . . . . 178.55(19) ?
    C9 C4 C5 C6 . . . . -0.9(4) ?
    N1 C4 C5 C6 . . . . -177.1(2) ?
    C3' C4' C5' C6' . . . . -0.2(4) ?
    Cl2 C4' C5' C6' . . . . -178.9(2) ?
    C4 C5 C6 C7 . . . . 0.0(4) ?
    C4' C5' C6' C1' . . . . 0.1(4) ?
    C2' C1' C6' C5' . . . . 0.3(4) ?
    C3 C1' C6' C5' . . . . 179.7(2) ?
    C5 C6 C7 C8 . . . . 0.5(4) ?
    C6 C7 C8 C9 . . . . -0.1(4) ?
    C7 C8 C9 C4 . . . . -0.8(4) ?
    C5 C4 C9 C8 . . . . 1.3(4) ?
    N1 C4 C9 C8 . . . . 177.4(2) ?
loop_
    _geom_hbond_atom_site_label_D
    _geom_hbond_atom_site_label_H
    _geom_hbond_atom_site_label_A
    _geom_hbond_site_symmetry_A
    _geom_hbond_distance_DH
    _geom_hbond_distance_HA
    _geom_hbond_distance_DA
    _geom_hbond_angle_DHA
    _geom_hbond_publ_flag
    N1 H1 S1 2_555 0.86 2.61 3.4397(18) 162 yes
    C3' H3' O1 3_655 0.93 2.59 3.496(3) 164 yes
    O1 H11 S1 0 0.89(3) 2.10(3) 2.9315(18) 157(2) yes
_iucr_refine_instructions_details
;
TITL dmb in Pccn
CELL  0.71073  28.9562  13.2610   7.5284   90.000   90.000   90.000
ZERR     8.00   0.0006   0.0003   0.0002    0.000    0.000    0.000
LATT   1
SYMM  1/2 - X, 1/2 - Y,   Z
SYMM  - X, 1/2 + Y, 1/2 - Z
SYMM  1/2 + X, - Y, 1/2 - Z
SFAC  C    H    N    O    S    CL
UNIT  120  88   8    8    8    16
MERG   2
OMIT    -3.00  52.00
FMAP   2
PLAN   20
ACTA
BOND
BOND   $H
CONF
LIST   4
L.S.   5
WGHT    0.029300    2.093500
FVAR       2.73077
S1    5    0.318222    0.168886    0.203127    11.00000    0.03402    0.03073 =
         0.06766    0.00069    0.00069   -0.00658
O1    4    0.419370    0.171654    0.218815    11.00000    0.03274    0.02857 =
         0.08158   -0.00313    0.00093    0.00082
N1    3    0.299694    0.361602    0.217135    11.00000    0.02160    0.03222 =
         0.06359    0.00250   -0.00275   -0.00344
AFIX  43
H1    2    0.271886    0.339062    0.211385    11.00000   -1.20000
AFIX   0
CL1   6    0.448131    0.497026    0.150392    11.00000    0.03394    0.03814 =
         0.10219    0.02414   -0.00611   -0.00112
CL2   6    0.610906    0.406832    0.432164    11.00000    0.03327    0.08336 =
         0.09887   -0.01096   -0.01859   -0.00459
C1    1    0.333027    0.291956    0.224873    11.00000    0.03193    0.03135 =
         0.03818    0.00138    0.00175   -0.00351
C1'   1    0.465067    0.310150    0.295345    11.00000    0.02791    0.03267 =
         0.03537    0.00027    0.00279    0.00312
C2    1    0.379339    0.326399    0.257571    11.00000    0.02917    0.02582 =
         0.04505   -0.00003    0.00084   -0.00158
AFIX  43
H2    2    0.382822    0.394481    0.284003    11.00000   -1.20000
AFIX   0
C2'   1    0.480995    0.407865    0.262192    11.00000    0.02983    0.03307 =
         0.04515    0.00149    0.00055    0.00249
C3    1    0.418299    0.270562    0.254034    11.00000    0.03028    0.02676 =
         0.03749    0.00227    0.00283    0.00011
C3'   1    0.525375    0.437700    0.305825    11.00000    0.03221    0.03784 =
         0.05910   -0.00344   -0.00013   -0.00232
AFIX  43
H3'   2    0.535096    0.503314    0.283368    11.00000   -1.20000
AFIX   0
C4    1    0.304528    0.468418    0.217235    11.00000    0.02356    0.03100 =
         0.04839    0.00162   -0.00732    0.00199
C4'   1    0.554937    0.369307    0.382715    11.00000    0.02700    0.05692 =
         0.04797   -0.00750   -0.00389   -0.00029
C5    1    0.280096    0.523633    0.339790    11.00000    0.03573    0.04789 =
         0.05521    0.00358    0.00581    0.00732
AFIX  43
H5    2    0.261923    0.491179    0.424089    11.00000   -1.20000
AFIX   0
C5'   1    0.540855    0.272122    0.416810    11.00000    0.03629    0.05179 =
         0.05525    0.00762   -0.00785    0.00914
AFIX  43
H5'   2    0.560999    0.226056    0.468512    11.00000   -1.20000
AFIX   0
C6    1    0.282679    0.627332    0.337056    11.00000    0.05545    0.04567 =
         0.06852   -0.00869   -0.00175    0.01632
AFIX  43
H6    2    0.266138    0.664729    0.419963    11.00000   -1.20000
AFIX   0
C6'   1    0.496601    0.244157    0.373344    11.00000    0.03433    0.03909 =
         0.04769    0.00937    0.00031    0.00278
AFIX  43
H6'   2    0.487271    0.178402    0.396942    11.00000   -1.20000
AFIX   0
C7    1    0.309317    0.675960    0.213680    11.00000    0.05192    0.03243 =
         0.07586    0.00114   -0.01567    0.00537
AFIX  43
H7    2    0.311067    0.745986    0.213405    11.00000   -1.20000
AFIX   0
C8    1    0.333458    0.620775    0.090248    11.00000    0.03813    0.04341 =
         0.06127    0.01479   -0.00742   -0.00519
AFIX  43
H8    2    0.351520    0.653729    0.006197    11.00000   -1.20000
AFIX   0
C9    1    0.331114    0.516663    0.089998    11.00000    0.03010    0.04200 =
         0.04807    0.00214   -0.00017    0.00002
AFIX  43
H9    2    0.347184    0.479462    0.005465    11.00000   -1.20000
AFIX   0
H11   2    0.390235    0.151837    0.210029    11.00000    0.06993
HKLF 4
END
;
data_global
_journal_date_recd_electronic     2013-06-17
_journal_date_accepted     2013-06-24
_journal_name_full     'Acta Crystallographica, Section E'
_journal_year     2013
_journal_volume     69
_journal_issue      7
_journal_page_first     o1173
_journal_page_last     o1174
_journal_paper_category     QO
_journal_paper_doi     10.1107/S1600536813017339
_journal_coeditor_code     LH5625
_publ_contact_author_name     'Kant, Rajni'
_publ_contact_author_address
;
Post-Graduate Department of Physics & Electronics,
University of Jammu,
Jammu Tawi 180 006,
India
;
_publ_contact_author_email     'rkvk.paper11@gmail.com'
_publ_contact_author_fax     '+911912432051'
_publ_contact_author_phone     '+919419194375'
_publ_section_title
;
(2<i>Z</i>)-3-(2,4-Dichlorophenyl)-3-hydroxy-<i>N</i>-phenylprop-2-enethioamide
;
loop_
    _publ_author_name
    _publ_author_footnote
    _publ_author_address
    'Kour, Dalbir' .
;
X-ray Crystallography Laboratory,
Post-Graduate Department of Physics & Electronics,
University of Jammu, Jammu Tawi 180 006, India
;
    'Singh, Kuldeep' .
;
X-ray Crystallography Laboratory,
Post-Graduate Department of Physics & Electronics,
University of Jammu, Jammu Tawi 180 006, India
;
    'Aitawade, Mayur  M. ' .
;
Department of Agrochemicals & Pest Management,
Shivaji University, Kolhapur, India
;
    'Deshmukh, Madhukar B. ' .
;
Department of Chemistry, Shivaji University, Kolhapur, India
;
    'Anbhule, Prashant V.' .
;
Department of Chemistry, Shivaji University, Kolhapur, India
;
    'Gupta, Vivek K.' .
;
X-ray Crystallography Laboratory,
Post-Graduate Department of Physics & Electronics,
University of Jammu, Jammu Tawi 180 006, India
;
    'Kant, Rajni' .
;
X-ray Crystallography Laboratory,
Post-Graduate Department of Physics & Electronics,
University of Jammu, Jammu Tawi 180 006, India
;
_publ_section_synopsis     .
