# Supplementary material for: (2Z)-3-(2,4-Di­chloro­phen­yl)-3-hy­droxy-N-phenyl­prop-2-ene­thio­amide
Source: Acta Crystallogr Sect E Struct Rep Online. 2013 Jun 29;69(Pt 7):o1173–4. doi: 10.1107/S1600536813017339 (PMC3770432; doi:10.1107/S1600536813017339)
Supplement: Supplementary file 2 [file e-69-o1173-Isup2.hkl]

#
# h,k,l, Fc-squared, Fo-squared, sigma(Fo-squared) and status flag
#
data_I
_shelx_title ' dmb in Pccn'
_shelx_refln_list_code          4
_shelx_F_calc_maximum      363.54
_exptl_crystal_F_000      1328.00
_reflns_d_resolution_high  0.8107
 
loop_
 _symmetry_equiv_pos_as_xyz
 'x, y, z'
 '-x+1/2, -y+1/2, z'
 '-x, y+1/2, -z+1/2'
 'x+1/2, -y, -z+1/2'
 '-x, -y, -z'
 'x-1/2, y-1/2, -z'
 'x, -y-1/2, z-1/2'
 '-x-1/2, y, z-1/2'
 
_cell_length_a    28.9562
_cell_length_b    13.2610
_cell_length_c     7.5284
_cell_angle_alpha  90.000
_cell_angle_beta   90.000
_cell_angle_gamma  90.000
 
_shelx_F_squared_multiplier     1.000
 
loop_
 _refln_index_h
 _refln_index_k
 _refln_index_l
 _refln_F_squared_calc
 _refln_F_squared_meas
 _refln_F_squared_sigma
 _refln_observed_status
   6   0   0    12641.88    12568.23     69.47 o
   8   0   0    64211.04    62724.43    435.45 o
  10   0   0     6904.60     7180.28     72.52 o
  12   0   0     6222.90     6772.73     91.83 o
  14   0   0    24395.89    24520.42    192.47 o
  16   0   0     3536.00     3020.74     73.75 o
  18   0   0     9210.38     8728.84    132.32 o
  20   0   0      109.70       90.65     26.01 o
  22   0   0      128.10      118.84     30.22 o
  24   0   0       34.21       18.03     24.68 o
  26   0   0      570.07      562.58     47.31 o
  28   0   0       42.66       73.78     28.31 o
  30   0   0     3579.97     3463.30    116.11 o
  32   0   0     1375.46     1326.64     78.01 o
  34   0   0       90.04      119.08     44.88 o
   5   1   0     1864.79     1931.51     16.29 o
   7   1   0     5570.42     5877.80     41.37 o
   9   1   0    10356.66    10362.57     92.44 o
  11   1   0      600.17      550.68     12.09 o
  13   1   0     7469.79     7788.46     78.79 o
  15   1   0     1269.48     1359.08     30.00 o
  17   1   0    12023.08    12279.06    100.76 o
  19   1   0       16.82       15.90     14.95 o
  21   1   0     5357.48     5076.30     78.51 o
  23   1   0       35.71       43.57     17.68 o
  25   1   0      320.82      310.57     28.43 o
  27   1   0      232.11      199.49     26.17 o
  29   1   0      135.49      110.50     23.66 o
  31   1   0       73.90      104.32     24.75 o
  33   1   0        3.66       12.22     22.40 o
  35   1   0      579.27      568.83     53.20 o
   2   2   0        1.86       11.35     11.45 o
   4   2   0     1334.13     1413.36     12.85 o
   6   2   0     4305.61     4550.73     33.33 o
   8   2   0      112.41      134.27      6.71 o
  10   2   0     7810.05     7720.41     85.43 o
  12   2   0    14874.16    14798.32    112.57 o
  14   2   0       98.34      109.34     12.32 o
  16   2   0      350.75      391.35     15.59 o
  18   2   0     8318.73     7775.16     58.11 o
  20   2   0     3562.47     3313.52     40.87 o
  22   2   0     1392.71     1355.49     43.98 o
  24   2   0     1871.77     1714.43     51.80 o
  26   2   0     2421.45     2091.02     59.31 o
  28   2   0     2226.39     2100.54     66.15 o
  30   2   0      263.46      177.07     31.36 o
  32   2   0      716.38      557.01     45.44 o
  34   2   0      118.71      111.82     28.62 o
   1   3   0    17966.76    17744.97     97.01 o
   3   3   0    15483.25    15483.20     73.77 o
   5   3   0     1499.30     1514.85     16.56 o
   7   3   0     8258.91     8538.91     87.91 o
   9   3   0        1.37       12.12      3.76 o
  11   3   0       96.80       70.85      6.21 o
  13   3   0     3219.55     3553.85     38.42 o
  15   3   0       96.61       61.40      8.32 o
  17   3   0     4943.71     5165.66     41.27 o
  19   3   0     5975.98     5881.38     59.85 o
  21   3   0       93.43       87.97     18.82 o
  23   3   0      795.72      730.66     25.07 o
  25   3   0      366.53      300.34     24.36 o
  27   3   0      145.61      107.99     21.29 o
  29   3   0      868.75      812.24     49.45 o
  31   3   0        0.16      -16.06     25.69 o
  33   3   0      331.96      231.86     49.72 o
  35   3   0      338.24      255.20     35.44 o
   0   4   0      177.66      226.79     10.12 o
   2   4   0    17298.43    16769.25     99.00 o
   4   4   0    12391.19    12731.43     84.60 o
   6   4   0       58.69       50.82      5.70 o
   8   4   0     4647.13     4887.38     40.26 o
  10   4   0    18835.71    18177.96     94.58 o
  12   4   0       63.02      122.27      8.78 o
  14   4   0     1987.36     1962.89     31.48 o
  16   4   0       50.57       48.78      9.32 o
  18   4   0      448.46      416.49     17.09 o
  20   4   0     2736.08     2529.23     29.94 o
  22   4   0     4508.11     4360.85     60.94 o
  24   4   0     1841.00     1833.52     58.40 o
  26   4   0       60.05       63.49     22.00 o
  28   4   0      965.78      920.23     51.82 o
  30   4   0       36.79       14.15     26.42 o
  32   4   0       30.93      -15.35     25.29 o
  34   4   0      165.46      122.72     37.11 o
   1   5   0     5923.32     5797.20     46.51 o
   3   5   0      829.13      891.04     12.33 o
   5   5   0      265.46      236.14      8.51 o
   7   5   0      774.10      838.49     17.45 o
   9   5   0      346.04      269.46     14.59 o
  11   5   0     3304.34     3617.34     38.81 o
  13   5   0     2603.15     2519.43     35.96 o
  15   5   0     1594.04     1404.78     28.82 o
  17   5   0      156.05      143.16     12.45 o
  19   5   0      111.87      119.78     15.44 o
  21   5   0     2624.77     2595.45     40.63 o
  23   5   0      148.01      125.65     16.25 o
  25   5   0      685.55      617.34     36.76 o
  27   5   0      636.26      589.16     40.26 o
  29   5   0      668.31      643.88     43.88 o
  31   5   0       45.26       53.57     23.30 o
  33   5   0       58.94       55.40     27.16 o
   0   6   0    28733.28    29852.72    269.08 o
   2   6   0     9320.98    10151.42     81.70 o
   4   6   0       49.68       25.36      5.02 o
   6   6   0      588.09      510.46     13.90 o
   8   6   0    46844.31    47325.65    274.84 o
  10   6   0     4036.02     4203.55     45.86 o
  12   6   0      405.38      541.90     19.66 o
  14   6   0      510.68      520.22     18.35 o
  16   6   0     4898.21     4718.91     56.96 o
  18   6   0       45.61       52.75     11.63 o
  20   6   0       12.77       -3.14     13.34 o
  22   6   0     6867.35     6687.99     80.90 o
  24   6   0       45.94       31.10     16.40 o
  26   6   0      565.78      520.89     36.05 o
  28   6   0      743.81      649.25     43.27 o
  30   6   0     1137.68     1119.80     53.25 o
  32   6   0      199.38      250.54     31.40 o
   1   7   0    13013.18    13036.18     85.61 o
   3   7   0     5849.86     6166.79     57.32 o
   5   7   0      666.36      615.46     13.84 o
   7   7   0      382.67      437.79     13.41 o
   9   7   0     1653.36     1640.56     26.81 o
  11   7   0      305.06      324.41     16.36 o
  13   7   0      428.43      458.92     21.81 o
  15   7   0     9674.28     9518.32     80.43 o
  17   7   0      211.36      208.35     15.91 o
  19   7   0      115.24      109.70     20.59 o
  21   7   0      567.70      570.92     27.19 o
  23   7   0       15.91       18.81     24.82 o
  25   7   0      739.32      730.05     37.34 o
  27   7   0       31.34       47.15     27.21 o
  29   7   0     1114.89     1187.26     51.32 o
  31   7   0       56.63       51.80     28.79 o
   0   8   0     1926.89     1962.17     40.29 o
   2   8   0     1005.47      843.11     19.89 o
   4   8   0     1656.37     1648.76     25.03 o
   6   8   0     1257.09     1192.29     21.13 o
   8   8   0      909.54     1011.78     21.67 o
  10   8   0     3991.41     3936.85     46.05 o
  12   8   0     1197.35     1163.24     27.80 o
  14   8   0     2858.66     2824.21     49.83 o
  16   8   0        3.11       10.41      8.93 o
  18   8   0     7326.89     7498.77     78.18 o
  20   8   0     5092.89     4894.19     79.59 o
  22   8   0      139.69      124.90     22.55 o
  24   8   0      835.82      873.29     41.50 o
  26   8   0      730.37      731.09     41.20 o
  28   8   0     1151.29     1286.31     75.49 o
  30   8   0        0.06       33.58     41.27 o
   1   9   0       12.82       18.13     10.68 o
   3   9   0       71.37       44.13     10.60 o
   5   9   0      192.26      181.23     12.60 o
   7   9   0     1763.65     1773.53     25.45 o
   9   9   0     1207.90     1174.33     24.19 o
  11   9   0     1504.67     1510.37     33.67 o
  13   9   0      105.10      122.12     14.84 o
  15   9   0      816.97      871.75     24.92 o
  17   9   0      496.67      531.94     24.07 o
  19   9   0      897.31      893.97     36.58 o
  21   9   0     1810.40     1752.48     50.95 o
  23   9   0       27.40       49.72     24.88 o
  25   9   0      538.69      575.14     45.83 o
  27   9   0      338.28      435.51     42.26 o
  29   9   0        3.43       38.58     34.66 o
   0  10   0     1738.44     1758.09     62.79 o
   2  10   0     2330.12     2308.51     38.20 o
   4  10   0      337.35      358.82     18.42 o
   6  10   0      777.79      793.95     21.24 o
   8  10   0        0.30        0.75      7.20 o
  10  10   0     3356.77     3388.40     42.38 o
  12  10   0     1134.72     1163.03     30.35 o
  14  10   0     1229.63     1218.16     35.66 o
  16  10   0       90.49       78.70     13.89 o
  18  10   0     3326.85     3465.99     66.82 o
  20  10   0      291.19      353.82     28.69 o
  22  10   0       91.83       82.68     24.04 o
  24  10   0       16.06       58.96     28.45 o
  26  10   0       79.50       92.75     37.83 o
  28  10   0      276.63      371.22     50.03 o
   1  11   0     1833.50     1727.79     44.92 o
   3  11   0       46.83       44.79     16.57 o
   5  11   0      671.16      683.55     26.38 o
   7  11   0       15.85       26.67     13.57 o
   9  11   0     1174.16     1148.15     35.97 o
  11  11   0      204.17      154.62     16.86 o
  13  11   0      284.52      274.43     22.04 o
  15  11   0       81.48       81.04     17.04 o
  17  11   0        8.76       23.58     22.49 o
  19  11   0     1357.99     1308.65     59.35 o
  21  11   0      757.06      739.10     47.89 o
  23  11   0      131.45      143.32     30.10 o
  25  11   0       86.66       75.61     30.88 o
   0  12   0     7059.97     7100.17    123.65 o
   2  12   0     1356.51     1154.13     37.78 o
   4  12   0      114.34       76.28     16.04 o
   6  12   0        2.28       12.47     16.42 o
   8  12   0      555.52      593.53     30.68 o
  10  12   0       82.13       77.87     18.88 o
  12  12   0        6.94       11.79     19.46 o
  14  12   0     1333.56     1398.59     54.80 o
  16  12   0     2508.73     2506.40     82.37 o
  18  12   0       95.81      125.92     28.45 o
  20  12   0       24.21       58.64     27.88 o
  22  12   0     1049.91     1094.23     61.43 o
  24  12   0      309.87      290.73     37.81 o
   1  13   0      289.55      292.29     27.29 o
   3  13   0      451.23      370.59     26.13 o
   5  13   0      417.93      369.98     27.86 o
   7  13   0     1267.85     1232.45     45.72 o
   9  13   0        1.58       -0.05     18.51 o
  11  13   0        1.26        6.62     22.85 o
  13  13   0      138.89      125.31     36.04 o
  15  13   0      132.04      143.11     50.21 o
  17  13   0      869.60      974.69     56.71 o
  19  13   0       31.35       51.44     27.66 o
  21  13   0      596.00      668.16     51.87 o
   0  14   0      242.26      127.94     47.36 o
   2  14   0      750.53      690.59     37.42 o
   4  14   0      174.19      168.91     24.26 o
   6  14   0      417.90      425.26     32.29 o
   8  14   0      127.73      118.03     23.60 o
  10  14   0     2228.77     2174.25     75.78 o
  12  14   0      344.66      351.82     54.13 o
  14  14   0      104.82      111.60     32.44 o
  16  14   0      301.58      371.48     45.92 o
  18  14   0      557.60      717.65     48.49 o
   1  15   0        0.41        6.97     21.61 o
   3  15   0       32.48       30.44     22.07 o
   5  15   0        8.83      -12.42     21.72 o
   7  15   0      202.58      210.57     29.28 o
   9  15   0        1.15       17.81     29.23 o
  11  15   0       64.65       99.66     32.54 o
  13  15   0        1.36       64.38     49.31 o
   0  16   0      128.78      122.71     38.75 o
   2  16   0      513.02      478.92     36.21 o
   4  16   0      267.47      218.66     28.79 o
   6  16   0       26.93       13.38     32.22 o
   2   1   1     8110.06     7866.71     58.68 o
   3   1   1       46.30       53.06      4.89 o
   4   1   1     5426.06     5277.53     15.05 o
   5   1   1     6250.51     6413.65     24.36 o
   6   1   1    30023.89    29168.09     99.39 o
   7   1   1      241.94      329.06     12.37 o
   8   1   1       44.56       74.71     10.27 o
   9   1   1    30553.39    30387.55    143.55 o
  10   1   1     1300.54     1429.90     17.13 o
  11   1   1       60.21       49.38      4.52 o
  12   1   1     4474.36     4098.73     19.70 o
  13   1   1     1872.18     1926.29     14.23 o
  14   1   1     2944.74     3031.56     19.45 o
  15   1   1      632.55      647.28     10.01 o
  16   1   1       14.97       22.46      5.03 o
  17   1   1       24.92       30.41      7.16 o
  18   1   1     2083.00     1826.42     18.93 o
  19   1   1       86.03       85.88     10.75 o
  20   1   1      820.89      803.58     17.27 o
  21   1   1     1033.36     1014.25     23.22 o
  22   1   1      519.54      536.47     18.63 o
  23   1   1     1319.40     1240.56     27.85 o
  24   1   1      602.55      584.99     21.36 o
  25   1   1      157.85      252.85     16.90 o
  26   1   1     3316.18     3270.01     49.25 o
  27   1   1     3149.65     3054.84     48.76 o
  28   1   1       55.21      136.53     17.53 o
  29   1   1      120.18      145.77     18.31 o
  30   1   1      704.09      708.88     29.60 o
  31   1   1      167.97      167.65     20.64 o
  32   1   1      317.15      251.80     23.64 o
  33   1   1       61.40       57.25     19.03 o
  34   1   1      586.58      589.26     34.33 o
  35   1   1        0.42       22.74     19.72 o
   1   2   1     9527.19     9523.73     20.07 o
   2   2   1     4030.30     4114.81     14.34 o
   3   2   1    17108.55    17392.17     38.78 o
   4   2   1     8302.87     8779.93     29.46 o
   5   2   1     3436.57     3674.98     20.26 o
   6   2   1      359.13      368.48     10.78 o
   7   2   1     5032.85     5213.71     28.11 o
   8   2   1     7401.46     7779.18     40.95 o
   9   2   1     6267.51     6519.18     34.61 o
  10   2   1    11261.66    11179.70     50.62 o
  11   2   1    10219.61    10212.64     41.76 o
  12   2   1      372.14      453.23     11.39 o
  13   2   1     6120.37     7082.16     38.63 o
  14   2   1     1932.22     1931.16     16.57 o
  15   2   1        7.83       12.61      3.67 o
  16   2   1     1561.83     1466.68     15.01 o
  17   2   1      762.30      730.67     10.93 o
  18   2   1      600.28      623.89     17.95 o
  19   2   1     2730.26     2462.05     32.89 o
  20   2   1     2694.87     2480.07     31.15 o
  21   2   1      952.27      889.48     17.98 o
  22   2   1      922.29      857.16     25.96 o
  23   2   1     3886.16     3641.21     39.44 o
  24   2   1      499.78      528.83     23.85 o
  25   2   1     1705.95     1637.46     36.78 o
  26   2   1      203.10      238.18     19.43 o
  27   2   1     1441.96     1378.26     36.90 o
  28   2   1      207.21      240.94     20.20 o
  29   2   1        0.26       18.00     15.17 o
  30   2   1      163.62      130.16     18.35 o
  31   2   1       64.11       52.63     16.96 o
  32   2   1       62.72       46.29     19.51 o
  33   2   1      381.45      368.13     28.82 o
  34   2   1      521.81      563.35     35.68 o
  35   2   1      874.40      932.75     52.84 o
   1   3   1    14224.27    14415.96     48.77 o
   2   3   1     6463.24     6785.58     23.78 o
   3   3   1      197.34      207.47      7.53 o
   4   3   1     3780.06     3681.07     20.78 o
   5   3   1      270.37      276.68      7.95 o
   6   3   1     8258.61     8726.05     43.48 o
   7   3   1     2789.50     2868.33     18.39 o
   8   3   1       42.30       43.39      5.73 o
   9   3   1     6644.64     6803.01     34.13 o
  10   3   1    17408.45    17993.75     72.33 o
  11   3   1      950.82     1028.34     12.68 o
  12   3   1     1184.40     1426.22     14.46 o
  13   3   1     2712.14     2843.13     20.35 o
  14   3   1     2100.38     2033.44     18.36 o
  15   3   1       71.35      110.05      9.23 o
  16   3   1     4019.47     3912.75     27.24 o
  17   3   1     2298.99     2215.36     21.21 o
  18   3   1     1277.02     1174.69     15.65 o
  19   3   1      609.98      598.46     11.34 o
  20   3   1      624.34      578.37     10.87 o
  21   3   1      638.49      624.23     14.58 o
  22   3   1     1452.41     1482.46     24.88 o
  23   3   1      255.98      340.06     23.32 o
  24   3   1     6274.59     6015.60     67.16 o
  25   3   1       81.01      139.67     19.47 o
  26   3   1      171.66      106.63     17.09 o
  27   3   1       17.33       27.76     15.86 o
  28   3   1     1393.88     1372.81     36.27 o
  29   3   1      263.32      245.11     21.68 o
  30   3   1       27.09       39.75     16.89 o
  31   3   1      600.49      619.89     33.98 o
  32   3   1     1455.42     1412.25     46.29 o
  33   3   1        0.81        3.28     18.13 o
  34   3   1       78.38       90.28     31.95 o
   1   4   1     5593.68     5615.41     25.38 o
   2   4   1     6870.44     7054.31     29.60 o
   3   4   1     1473.39     1524.00     10.44 o
   4   4   1      101.05      121.99      5.31 o
   5   4   1     4449.34     4750.15     24.38 o
   6   4   1      473.86      464.37      7.87 o
   7   4   1      862.55      937.06     10.35 o
   8   4   1     1647.37     1732.23     14.19 o
   9   4   1        9.22        7.84      5.16 o
  10   4   1      336.13      331.75      9.22 o
  11   4   1    14693.46    15118.40     67.57 o
  12   4   1     2811.13     2641.30     21.29 o
  13   4   1     1922.19     1809.44     17.75 o
  14   4   1      357.17      354.35      9.27 o
  15   4   1      559.03      657.96     12.57 o
  16   4   1      635.91      588.02     12.90 o
  17   4   1      349.23      304.26     12.09 o
  18   4   1      104.19       98.18      9.15 o
  19   4   1     3829.05     3850.65     31.05 o
  20   4   1       85.95      101.15      9.05 o
  21   4   1      702.66      697.79     15.60 o
  22   4   1      127.71      120.55     13.95 o
  23   4   1      967.48      981.74     23.22 o
  24   4   1      211.55      265.89     19.10 o
  25   4   1     1744.75     1669.35     36.46 o
  26   4   1     1033.73     1007.18     29.87 o
  27   4   1      732.60      768.31     26.86 o
  28   4   1      328.87      290.11     21.21 o
  29   4   1      406.97      415.11     24.40 o
  30   4   1       72.76       92.11     18.23 o
  31   4   1      780.40      736.36     31.42 o
  32   4   1      168.82      191.41     28.97 o
  33   4   1       57.02       91.81     27.24 o
  34   4   1       54.52      110.67     33.91 o
   1   5   1     8861.29     8821.87     40.31 o
   2   5   1     7888.43     8489.06     43.58 o
   3   5   1       19.10       22.59      3.57 o
   4   5   1     5377.66     5615.63     23.45 o
   5   5   1     3793.14     3910.35     21.10 o
   6   5   1      583.15      624.22      9.82 o
   7   5   1       47.21       62.79      6.41 o
   8   5   1      634.21      665.83     10.76 o
   9   5   1      284.66      288.47      7.36 o
  10   5   1      816.43      775.47     11.14 o
  11   5   1      325.68      259.02      7.05 o
  12   5   1     1654.60     1628.65     16.93 o
  13   5   1     2336.42     2223.13     20.48 o
  14   5   1     4189.88     4101.60     30.71 o
  15   5   1       30.42       71.28     17.33 o
  16   5   1     6034.82     6026.99     40.08 o
  17   5   1     3163.29     3098.31     27.16 o
  18   5   1     1363.18     1397.85     20.01 o
  19   5   1     4233.53     4135.52     32.35 o
  20   5   1     1035.76     1095.11     20.18 o
  21   5   1        0.73       22.86      8.81 o
  22   5   1      117.58      138.07     12.42 o
  23   5   1      737.01      698.89     21.56 o
  24   5   1       44.55       35.63     10.60 o
  25   5   1       67.43       63.37     13.07 o
  26   5   1      838.35      814.30     26.46 o
  27   5   1       13.34       25.95     16.90 o
  28   5   1        4.94       14.01     14.86 o
  29   5   1      124.86      125.77     26.01 o
  30   5   1      201.38      221.13     19.70 o
  31   5   1      682.55      670.58     30.14 o
  32   5   1        6.37       33.56     19.15 o
  33   5   1      194.50      230.44     24.23 o
   1   6   1      886.10     1030.24     11.00 o
   2   6   1      149.21      147.04      4.94 o
   3   6   1        4.30       13.68      4.76 o
   4   6   1       86.62      118.41      5.25 o
   5   6   1       25.37       33.32      5.64 o
   6   6   1      231.58      229.13      7.62 o
   7   6   1      229.08      272.17      8.53 o
   8   6   1     1300.63     1366.76     18.15 o
   9   6   1      901.56      953.46     12.87 o
  10   6   1       34.82       44.55      6.53 o
  11   6   1       59.82       70.60      5.33 o
  12   6   1       73.50       87.73      7.42 o
  13   6   1       21.92       26.56      6.42 o
  14   6   1      323.10      330.41     10.23 o
  15   6   1     1703.94     1684.24     19.63 o
  16   6   1       31.31       51.50     12.58 o
  17   6   1      285.20      297.68     16.90 o
  18   6   1       57.35       77.63     17.35 o
  19   6   1      125.73      105.31     15.90 o
  20   6   1      129.64      135.30     18.07 o
  21   6   1      292.08      301.00     28.05 o
  22   6   1       63.54       89.29     19.47 o
  23   6   1      261.12      270.90     17.26 o
  24   6   1       55.85       68.65     12.07 o
  25   6   1      233.65      215.39     16.25 o
  26   6   1       92.97      111.57     16.16 o
  27   6   1        1.34       21.66     19.09 o
  28   6   1        4.26       19.27     18.33 o
  29   6   1       54.03       87.05     22.25 o
  30   6   1        8.99       41.86     20.14 o
  31   6   1       71.78      102.60     21.33 o
  32   6   1       82.48      110.57     23.10 o
  33   6   1       25.05       54.07     25.84 o
   1   7   1     4205.28     4164.12     25.59 o
   2   7   1      485.98      463.12      9.77 o
   3   7   1       37.21       28.77      4.23 o
   4   7   1      222.38      141.57      7.59 o
   5   7   1      337.58      293.16      8.17 o
   6   7   1     2998.69     3238.42     22.56 o
   7   7   1        9.89       22.54      5.37 o
   8   7   1      121.87      158.77      8.36 o
   9   7   1      671.32      683.74     13.29 o
  10   7   1     3741.44     3580.64     26.00 o
  11   7   1      371.59      343.28      9.02 o
  12   7   1      656.91      579.48     11.37 o
  13   7   1     1749.30     1714.60     20.56 o
  14   7   1     4047.22     3999.01     29.98 o
  15   7   1      583.61      575.39     12.50 o
  16   7   1      454.64      449.08     14.72 o
  17   7   1      186.80      196.47     17.16 o
  18   7   1     1624.97     1598.46     31.52 o
  19   7   1      985.40      997.25     30.22 o
  20   7   1      846.67      855.61     24.87 o
  21   7   1       35.31       55.20     11.10 o
  22   7   1     1042.25      954.97     26.23 o
  23   7   1       57.53       65.72     15.36 o
  24   7   1        0.34        9.74     15.08 o
  25   7   1      112.49      119.50     16.23 o
  26   7   1      363.54      392.07     23.43 o
  27   7   1       32.01       50.19     15.43 o
  28   7   1        1.44       20.40     21.73 o
  29   7   1        1.23       47.91     22.45 o
  30   7   1      130.79      137.54     24.74 o
  31   7   1      139.57      176.40     21.28 o
  32   7   1        0.04       37.61     24.24 o
   1   8   1     5048.81     5299.86     37.06 o
   2   8   1     2265.98     2059.59     25.02 o
   3   8   1     1546.68     1348.64     17.96 o
   4   8   1        0.52        5.55      6.06 o
   5   8   1      130.80      125.96      8.47 o
   6   8   1     1245.40     1257.41     16.03 o
   7   8   1      118.22      100.81      7.39 o
   8   8   1       16.35       14.55      7.26 o
   9   8   1      694.74      655.95     13.46 o
  10   8   1        0.78       13.22      7.29 o
  11   8   1     3180.49     3107.24     25.16 o
  12   8   1     2130.71     2119.82     21.60 o
  13   8   1       78.68       88.38      9.65 o
  14   8   1        0.37       20.71     10.77 o
  15   8   1     2107.83     2126.61     25.76 o
  16   8   1     1369.68     1383.29     23.46 o
  17   8   1      400.04      418.72     15.10 o
  18   8   1       98.02      125.45     17.02 o
  19   8   1     1332.28     1259.89     26.58 o
  20   8   1       76.56      135.38     16.46 o
  21   8   1      606.16      612.60     20.33 o
  22   8   1       15.07       38.96     14.85 o
  23   8   1      680.90      647.63     26.45 o
  24   8   1      192.11      256.13     23.52 o
  25   8   1      602.07      656.99     27.78 o
  26   8   1      240.06      263.10     20.93 o
  27   8   1      643.94      643.24     28.20 o
  28   8   1      101.80      174.78     21.00 o
  29   8   1        5.31       63.96     22.79 o
  30   8   1      482.09      559.90     27.36 o
   1   9   1      590.90      525.96     14.86 o
   2   9   1     6174.56     5803.07     53.24 o
   3   9   1        6.32        8.54     10.00 o
   4   9   1       66.34       77.70      7.49 o
   5   9   1      621.21      623.73     13.32 o
   6   9   1     5529.56     5258.77     31.39 o
   7   9   1       29.34       38.91     10.39 o
   8   9   1      727.99      675.60     12.94 o
   9   9   1     3107.17     3058.44     24.26 o
  10   9   1     5502.17     5437.74     38.60 o
  11   9   1       87.09       96.17      9.95 o
  12   9   1        2.44        0.50      8.79 o
  13   9   1       67.44       63.03      9.17 o
  14   9   1      563.08      587.25     15.86 o
  15   9   1        0.11        9.12     11.44 o
  16   9   1      381.56      388.27     15.91 o
  17   9   1      268.13      281.44     13.36 o
  18   9   1      628.11      643.86     20.67 o
  19   9   1        0.01       17.25     10.44 o
  20   9   1      203.76      225.79     21.69 o
  21   9   1       69.92       98.85     13.64 o
  22   9   1       91.15       88.29     17.59 o
  23   9   1      279.71      370.54     24.37 o
  24   9   1     2013.95     2076.24     43.20 o
  25   9   1       80.36      123.62     20.11 o
  26   9   1       24.01       76.64     25.15 o
  27   9   1      405.82      487.20     25.01 o
  28   9   1       49.56       87.53     27.20 o
  29   9   1       36.53       84.91     22.98 o
   1  10   1      681.48      675.82     19.24 o
   2  10   1      124.78      106.65     10.86 o
   3  10   1     2363.84     2181.11     28.78 o
   4  10   1       26.22       23.95      9.85 o
   5  10   1      524.23      459.48     13.53 o
   6  10   1     1942.36     1859.27     23.63 o
   7  10   1     3320.66     3252.78     32.56 o
   8  10   1        1.41       27.61      9.88 o
   9  10   1     3876.41     3904.68     35.63 o
  10  10   1        2.33       68.02     16.64 o
  11  10   1     4859.04     4767.03     40.69 o
  12  10   1       74.73      101.82     13.03 o
  13  10   1      343.01      368.81     13.27 o
  14  10   1      594.83      562.00     15.65 o
  15  10   1      948.32      924.82     20.85 o
  16  10   1       11.12       27.90     12.90 o
  17  10   1        9.67       21.62     10.61 o
  18  10   1        3.88       24.21     11.50 o
  19  10   1     1402.67     1419.35     31.81 o
  20  10   1      342.14      385.72     21.88 o
  21  10   1     2178.62     2030.65     45.54 o
  22  10   1       25.41       41.94     15.43 o
  23  10   1       10.17       30.35     15.58 o
  24  10   1      237.67      277.01     21.26 o
  25  10   1       19.29       26.80     19.51 o
  26  10   1        1.65       27.87     20.96 o
  27  10   1       74.57       91.24     26.01 o
  28  10   1      258.34      300.23     26.10 o
   1  11   1       51.26       53.03     16.23 o
   2  11   1      234.80      205.53     17.50 o
   3  11   1      932.35      884.72     21.98 o
   4  11   1     4238.67     3914.90     43.15 o
   5  11   1      126.51      107.06     14.68 o
   6  11   1      331.76      328.75     15.43 o
   7  11   1      397.98      414.91     17.05 o
   8  11   1     3458.57     3410.13     42.82 o
   9  11   1     1454.15     1483.86     27.10 o
  10  11   1     2252.94     2084.75     31.85 o
  11  11   1     1388.52     1321.07     26.51 o
  12  11   1      722.13      755.56     22.24 o
  13  11   1       16.99       36.94     11.50 o
  14  11   1      421.28      417.37     18.32 o
  15  11   1       46.69       63.75     16.94 o
  16  11   1      953.26      913.45     26.90 o
  17  11   1        0.24       28.07     15.46 o
  18  11   1      116.58      142.59     16.71 o
  19  11   1      188.24      196.06     18.88 o
  20  11   1      282.34      322.72     21.67 o
  21  11   1      214.20      266.64     28.62 o
  22  11   1      337.14      428.87     28.97 o
  23  11   1      315.97      372.28     30.67 o
  24  11   1      317.11      396.93     36.36 o
  25  11   1       26.26       67.70     26.89 o
  26  11   1      181.92      265.99     36.49 o
   1  12   1       27.05       29.48     12.42 o
   2  12   1        0.27       -0.58     12.99 o
   3  12   1      307.10      260.34     17.69 o
   4  12   1       59.39       41.91     12.60 o
   5  12   1       98.51       80.53     12.20 o
   6  12   1      183.51      186.05     14.00 o
   7  12   1      694.34      713.44     22.17 o
   8  12   1      350.96      384.16     17.69 o
   9  12   1      102.45      119.46     15.13 o
  10  12   1       81.03       97.41     12.77 o
  11  12   1      293.28      291.21     18.03 o
  12  12   1       32.35       46.72     15.44 o
  13  12   1      191.34      190.33     16.92 o
  14  12   1       88.72       99.07     16.62 o
  15  12   1        8.05       27.61     15.26 o
  16  12   1       40.75       73.73     15.71 o
  17  12   1      154.40      177.57     19.72 o
  18  12   1        0.01       16.27     20.68 o
  19  12   1      207.50      262.39     24.28 o
  20  12   1       82.77       93.16     23.37 o
  21  12   1        3.71       43.63     22.42 o
  22  12   1       79.86       70.38     22.22 o
  23  12   1       12.95       39.84     27.57 o
   1  13   1       82.94      112.80     19.85 o
   2  13   1        9.92       23.35     13.66 o
   3  13   1      233.31      244.45     18.06 o
   4  13   1     1638.89     1580.06     33.70 o
   5  13   1        0.70       42.34     19.69 o
   6  13   1        6.09       35.46     16.47 o
   7  13   1      141.46      151.10     19.18 o
   8  13   1       24.44       36.48     14.36 o
   9  13   1       28.23       57.94     19.47 o
  10  13   1       30.03       31.89     17.17 o
  11  13   1      310.68      327.17     21.55 o
  12  13   1      864.26      853.47     31.35 o
  13  13   1        0.19       24.97     16.86 o
  14  13   1      202.84      230.58     19.64 o
  15  13   1      103.86       97.64     23.06 o
  16  13   1        9.76       29.37     20.26 o
  17  13   1       38.51       73.00     20.37 o
  18  13   1       45.52       65.59     23.66 o
  19  13   1      149.57      177.27     26.20 o
  20  13   1       58.95       99.27     25.59 o
  21  13   1       75.26      152.57     30.16 o
   1  14   1       33.08       22.08     14.75 o
   2  14   1       20.53       63.00     19.65 o
   3  14   1      309.30      309.34     19.90 o
   4  14   1      247.35      288.01     26.47 o
   5  14   1      734.70      725.06     26.99 o
   6  14   1       10.09       33.97     17.33 o
   7  14   1        2.92       22.26     16.62 o
   8  14   1        0.39        2.47     14.77 o
   9  14   1      460.56      506.41     25.87 o
  10  14   1      163.51      218.43     20.06 o
  11  14   1      320.86      362.25     23.80 o
  12  14   1        1.28       26.90     15.93 o
  13  14   1       48.08       55.19     19.94 o
  14  14   1       29.92       43.77     20.91 o
  15  14   1       56.33       90.96     22.06 o
  16  14   1       82.20      112.14     23.35 o
  17  14   1       91.67      109.28     22.47 o
  18  14   1      106.80      135.64     23.60 o
   1  15   1      234.66      301.79     31.74 o
   2  15   1      627.01      744.48     30.76 o
   3  15   1       37.07       85.38     25.27 o
   4  15   1       80.28      101.15     19.37 o
   5  15   1        7.20       14.48     15.82 o
   6  15   1      650.01      706.62     29.00 o
   7  15   1       53.39       67.19     19.92 o
   8  15   1      183.14      224.55     22.29 o
   9  15   1      126.39      182.27     22.02 o
  10  15   1      808.32      824.23     35.33 o
  11  15   1        4.20       32.15     21.75 o
  12  15   1        0.54       52.73     24.65 o
  13  15   1      121.25      160.55     31.69 o
   1  16   1      216.35      226.93     24.96 o
   2  16   1       89.42      104.28     21.52 o
   3  16   1      352.01      362.03     26.20 o
   4  16   1        4.41       50.74     24.21 o
   5  16   1      802.36      775.03     38.68 o
   6  16   1       71.27      110.87     27.07 o
   0   0   2   132160.73   123493.30    846.82 o
   1   0   2    37309.46    37033.03    151.69 o
   2   0   2     1145.07     1027.50     14.51 o
   3   0   2    45329.52    44295.85    223.93 o
   4   0   2     6698.40     7091.17     40.05 o
   5   0   2        3.66       28.16      7.14 o
   6   0   2     5768.70     6077.05     40.36 o
   7   0   2    28797.90    29308.33    149.07 o
   8   0   2    32661.70    32680.21    141.09 o
   9   0   2     2475.64     2683.58     20.38 o
  10   0   2     6492.03     6387.94     31.35 o
  11   0   2      931.35     1036.23     13.75 o
  12   0   2       10.90       24.71      5.33 o
  13   0   2      417.11      457.90     11.30 o
  14   0   2        2.26      131.71     35.13 o
  15   0   2    31369.85    30202.55    229.83 o
  16   0   2     1608.01     1687.94     63.72 o
  17   0   2     1636.78     1709.31     40.16 o
  18   0   2     8996.52     8625.87     57.37 o
  19   0   2      128.53      233.59     43.38 o
  20   0   2     3231.73     3124.37     48.03 o
  21   0   2     1183.31     1118.99     44.27 o
  22   0   2     1091.00     1087.32     33.41 o
  23   0   2      550.08      555.28     24.52 o
  24   0   2       52.43      108.03     33.77 o
  25   0   2      118.38      160.40     36.45 o
  26   0   2        0.64       54.76     36.25 o
  27   0   2      429.27      485.46     48.01 o
  28   0   2     1002.78     1046.63     67.88 o
  29   0   2       53.55      177.02     55.23 o
  30   0   2      844.01      861.26     51.74 o
  31   0   2       62.17      121.82     51.23 o
  32   0   2      205.20      223.83     36.02 o
  33   0   2     2758.17     2819.16     92.82 o
  34   0   2      100.68      301.09     44.01 o
   0   1   2     7017.11     7567.28     49.19 o
   1   1   2    38260.46    38511.07    108.30 o
   2   1   2    24640.39    25155.90     77.75 o
   3   1   2    20175.58    20745.13     56.56 o
   4   1   2      208.17      242.29      5.75 o
   5   1   2      159.27      156.38      3.70 o
   6   1   2      385.67      404.24      5.37 o
   7   1   2     1883.88     2086.71     11.91 o
   8   1   2     4299.84     4328.92     18.73 o
   9   1   2     2816.12     2806.31     14.44 o
  10   1   2      555.91      596.12      7.23 o
  11   1   2      194.99      204.34      4.84 o
  12   1   2      783.52      819.06      9.39 o
  13   1   2     4745.75     4802.65     21.96 o
  14   1   2      728.29      863.76     10.28 o
  15   1   2     1200.55     1128.39     13.88 o
  16   1   2        7.65       23.15      8.17 o
  17   1   2      118.61      128.25     11.45 o
  18   1   2     1648.55     1532.01     21.81 o
  19   1   2      318.67      347.94     18.12 o
  20   1   2      900.41      898.45     26.69 o
  21   1   2     1119.25     1137.49     21.46 o
  22   1   2      425.40      493.43     26.20 o
  23   1   2      697.83      728.55     25.80 o
  24   1   2      173.00      237.64     28.92 o
  25   1   2       40.31       95.46     26.87 o
  26   1   2      421.92      483.31     30.88 o
  27   1   2      142.88      223.19     31.71 o
  28   1   2        2.86       60.70     31.02 o
  29   1   2      767.96      835.16     46.34 o
  30   1   2      169.47      231.26     35.20 o
  31   1   2       32.01       72.80     25.25 o
  32   1   2       28.97       72.62     24.37 o
  33   1   2      303.12      380.90     36.56 o
  34   1   2       17.12       79.71     26.28 o
   0   2   2    11245.84    11600.88     79.06 o
   1   2   2       21.20       19.62      3.27 o
   2   2   2     3517.96     3628.96     17.66 o
   3   2   2    12851.02    13231.05     54.11 o
   4   2   2    14708.15    15310.31     66.66 o
   5   2   2     2354.92     2402.85     15.19 o
   6   2   2       86.03      116.35      3.88 o
   7   2   2     1637.19     1686.03     14.03 o
   8   2   2      791.36      827.96      9.44 o
   9   2   2     2311.29     2309.36     15.08 o
  10   2   2     2373.55     2390.33     15.86 o
  11   2   2        4.64       17.52      5.81 o
  12   2   2     6240.59     6562.75     27.25 o
  13   2   2      480.82      420.34      8.13 o
  14   2   2     1386.52     1369.43     13.46 o
  15   2   2     2547.30     2404.97     18.63 o
  16   2   2       85.05       98.65     10.13 o
  17   2   2     1057.06      988.23     13.60 o
  18   2   2       26.34       58.49     15.51 o
  19   2   2       83.80      126.50     16.59 o
  20   2   2     1784.78     1867.13     26.61 o
  21   2   2     2823.09     2773.65     30.79 o
  22   2   2       24.09      106.99     26.28 o
  23   2   2      133.19      185.16     26.82 o
  24   2   2      466.26      557.89     30.85 o
  25   2   2      622.81      650.91     36.57 o
  26   2   2      446.48      488.72     33.69 o
  27   2   2      316.49      413.07     34.97 o
  28   2   2      667.61      715.55     33.97 o
  29   2   2      125.90      185.87     32.73 o
  30   2   2       30.91       82.44     25.32 o
  31   2   2        1.81       67.68     23.65 o
  32   2   2       28.11      100.19     32.19 o
  33   2   2      759.19      777.82     38.13 o
  34   2   2       41.62      162.59     42.61 o
   0   3   2      678.75      694.42      9.78 o
   1   3   2      797.95      762.96      6.87 o
   2   3   2       16.65       19.61      2.69 o
   3   3   2       88.83      117.78      5.13 o
   4   3   2    13703.06    14088.62     67.38 o
   5   3   2     3169.21     3337.82     18.28 o
   6   3   2      255.80      252.14      5.28 o
   7   3   2     1434.65     1348.74     12.51 o
   8   3   2      588.41      575.56      9.36 o
   9   3   2      243.12      266.33      7.27 o
  10   3   2        5.57       20.30      4.75 o
  11   3   2     5138.87     5331.67     27.55 o
  12   3   2       72.80      110.44      5.74 o
  13   3   2      161.37      172.55      6.91 o
  14   3   2     4245.27     4431.08     27.89 o
  15   3   2     1379.77     1398.38     16.80 o
  16   3   2       12.78       32.97      7.17 o
  17   3   2        6.27       48.13     12.38 o
  18   3   2      949.16      993.93     16.83 o
  19   3   2      181.30      175.94     14.71 o
  20   3   2      383.67      462.78     23.07 o
  21   3   2     3710.50     3640.26     34.24 o
  22   3   2     2641.38     2585.48     33.22 o
  23   3   2      142.15      217.80     23.27 o
  24   3   2      514.29      554.21     26.21 o
  25   3   2      400.41      463.08     23.86 o
  26   3   2       32.17       48.33     15.75 o
  27   3   2        2.29       20.26     16.86 o
  28   3   2       19.60       54.78     22.96 o
  29   3   2        1.56       49.90     23.28 o
  30   3   2      123.03      171.66     21.64 o
  31   3   2      194.46      225.11     20.09 o
  32   3   2      435.04      498.09     33.84 o
  33   3   2      121.10      193.86     38.30 o
  34   3   2       60.91      131.62     28.05 o
   0   4   2       18.01       14.23      4.57 o
   1   4   2      704.35      682.48      7.97 o
   2   4   2     1490.38     1483.50     10.67 o
   3   4   2      650.35      633.87      7.97 o
   4   4   2     1786.64     1875.35     14.86 o
   5   4   2     6352.89     6222.85     27.55 o
   6   4   2     2771.05     2864.70     21.06 o
   7   4   2     5012.28     5058.32     30.15 o
   8   4   2      167.12      129.31      7.62 o
   9   4   2     1284.86     1220.95     13.33 o
  10   4   2      604.62      631.52     11.38 o
  11   4   2     1446.89     1320.06     15.90 o
  12   4   2        0.66        9.56      7.42 o
  13   4   2     2696.41     2472.47     23.60 o
  14   4   2       16.60       27.24      5.81 o
  15   4   2      246.14      262.02     11.35 o
  16   4   2       88.53       94.82      9.76 o
  17   4   2     1009.58      938.64     17.34 o
  18   4   2     1657.24     1601.14     21.90 o
  19   4   2      953.64      952.82     18.84 o
  20   4   2      671.39      665.08     17.00 o
  21   4   2       13.90       32.55     10.04 o
  22   4   2       79.20       83.36     13.29 o
  23   4   2      315.06      321.39     14.96 o
  24   4   2        2.62       39.68     13.12 o
  25   4   2     1358.95     1370.27     30.50 o
  26   4   2       92.73      132.26     14.63 o
  27   4   2      126.17      151.76     17.50 o
  28   4   2       29.24       57.54     12.79 o
  29   4   2      186.56      272.21     24.38 o
  30   4   2        2.73       45.71     18.94 o
  31   4   2       23.84       80.79     26.70 o
  32   4   2       71.66      148.46     31.13 o
  33   4   2       10.98       67.67     25.14 o
   0   5   2     5061.64     5145.34     30.38 o
   1   5   2     3302.79     3411.32     17.48 o
   2   5   2       39.64       40.41      3.27 o
   3   5   2       43.05       45.98      4.00 o
   4   5   2      255.32      282.33      7.37 o
   5   5   2      183.99      179.38      6.21 o
   6   5   2     1160.99     1277.76     14.45 o
   7   5   2     1013.24      928.33     15.10 o
   8   5   2      137.27      216.66      8.88 o
   9   5   2       90.17       42.94      7.56 o
  10   5   2     2506.20     2474.48     22.64 o
  11   5   2       75.92       87.97      9.31 o
  12   5   2      541.00      579.53     11.15 o
  13   5   2      226.88      212.40      9.63 o
  14   5   2      347.39      350.05     11.93 o
  15   5   2      604.24      564.42     16.59 o
  16   5   2       54.14       63.66     10.55 o
  17   5   2      368.17      335.67     12.12 o
  18   5   2       95.89      116.16     13.45 o
  19   5   2      225.03      234.14     15.52 o
  20   5   2      229.21      234.60     15.09 o
  21   5   2      745.68      721.05     18.40 o
  22   5   2       94.68      110.15     16.19 o
  23   5   2       23.15       33.21     13.22 o
  24   5   2       11.03       21.85     11.50 o
  25   5   2        3.10       28.24     12.69 o
  26   5   2      140.78      130.10     14.47 o
  27   5   2      116.07      171.26     18.71 o
  28   5   2      779.99      793.73     26.48 o
  29   5   2       97.53      131.05     17.15 o
  30   5   2        1.87       68.33     22.43 o
  31   5   2      297.38      368.98     22.64 o
  32   5   2        8.94       82.42     29.41 o
  33   5   2       97.24      128.88     25.34 o
   0   6   2    23687.06    24149.97    127.90 o
   1   6   2     1451.45     1470.34     14.22 o
   2   6   2     1511.20     1585.39     14.24 o
   3   6   2      147.00      125.84      4.93 o
   4   6   2     2727.61     2794.67     20.01 o
   5   6   2      605.73      532.76      9.72 o
   6   6   2       49.43       75.83      7.50 o
   7   6   2    11845.79    11419.42     61.00 o
   8   6   2     5029.46     5223.50     33.90 o
   9   6   2     2380.39     2423.31     22.59 o
  10   6   2     1949.83     1844.71     22.14 o
  11   6   2     4582.69     4346.81     36.93 o
  12   6   2     1246.73     1332.14     18.43 o
  13   6   2      263.69      319.26     14.71 o
  14   6   2     3852.52     3759.94     29.31 o
  15   6   2     1886.07     1893.35     26.00 o
  16   6   2     2996.78     2954.55     30.55 o
  17   6   2      430.14      465.86     16.47 o
  18   6   2      308.77      325.43     14.07 o
  19   6   2       40.47       41.95     10.08 o
  20   6   2       11.94       32.86     11.60 o
  21   6   2       53.38       73.38     12.57 o
  22   6   2      586.63      661.07     20.52 o
  23   6   2     3112.90     3098.84     40.47 o
  24   6   2       99.80      184.39     16.63 o
  25   6   2     2068.45     2103.52     42.78 o
  26   6   2      698.29      726.97     25.39 o
  27   6   2      214.19      234.44     19.19 o
  28   6   2      467.26      471.93     26.58 o
  29   6   2        7.86       60.09     21.47 o
  30   6   2      345.49      451.36     26.01 o
  31   6   2      236.26      321.26     23.12 o
  32   6   2        4.62       39.70     18.58 o
   0   7   2     9449.47     9538.66     63.99 o
   1   7   2     1424.76     1490.32     17.17 o
   2   7   2       87.63       80.29      6.52 o
   3   7   2      292.48      251.50      8.10 o
   4   7   2      235.12      225.69      7.09 o
   5   7   2      606.09      576.27     11.29 o
   6   7   2       33.32       27.85      4.72 o
   7   7   2     1534.65     1494.71     17.85 o
   8   7   2      206.62      175.78      7.15 o
   9   7   2     1510.71     1438.96     17.32 o
  10   7   2      619.08      620.85     13.67 o
  11   7   2      470.99      422.82     11.08 o
  12   7   2       35.75       41.99     10.09 o
  13   7   2       88.05       82.05     13.55 o
  14   7   2      362.61      367.43     17.46 o
  15   7   2      767.64      834.84     23.97 o
  16   7   2     1117.58     1132.27     24.94 o
  17   7   2      823.43      738.18     19.11 o
  18   7   2     1011.94     1019.11     21.98 o
  19   7   2       13.99       21.76     13.50 o
  20   7   2       41.30       55.08     11.78 o
  21   7   2     2357.30     2331.93     34.68 o
  22   7   2      190.47      199.09     14.36 o
  23   7   2        7.33       22.13     11.73 o
  24   7   2       14.83       37.21     11.95 o
  25   7   2        2.29       19.59     12.84 o
  26   7   2      169.27      170.98     17.45 o
  27   7   2        1.43       47.73     18.71 o
  28   7   2      108.90      120.82     17.16 o
  29   7   2       56.61      116.51     20.77 o
  30   7   2      389.47      472.20     25.62 o
  31   7   2       96.73      111.65     20.43 o
   0   8   2     3244.46     3009.07     59.86 o
   1   8   2        0.83        1.39      6.95 o
   2   8   2        3.62        5.97      6.55 o
   3   8   2     3473.92     3181.94     36.93 o
   4   8   2      375.26      414.41     10.88 o
   5   8   2     1897.43     1844.14     22.15 o
   6   8   2     2070.19     2005.60     22.40 o
   7   8   2     2232.13     2256.74     23.60 o
   8   8   2       85.39       66.96      8.56 o
   9   8   2      854.38      780.50     14.20 o
  10   8   2       59.56       65.29      7.46 o
  11   8   2     1406.27     1402.83     18.57 o
  12   8   2      482.53      516.74     15.62 o
  13   8   2     1780.75     1745.78     22.56 o
  14   8   2     2261.85     2243.87     28.33 o
  15   8   2     2184.04     2135.81     33.79 o
  16   8   2       51.71      110.23     22.23 o
  17   8   2     1826.45     1794.05     30.14 o
  18   8   2      306.04      340.66     16.43 o
  19   8   2      103.60      130.81     15.09 o
  20   8   2     1663.03     1537.11     28.13 o
  21   8   2      650.21      682.47     21.51 o
  22   8   2        8.83       28.60     11.53 o
  23   8   2       17.20       37.05     12.00 o
  24   8   2        1.75       33.53     15.11 o
  25   8   2     1170.95     1237.46     35.71 o
  26   8   2      160.32      188.15     19.65 o
  27   8   2      258.04      301.83     21.12 o
  28   8   2      186.62      235.06     20.90 o
  29   8   2      321.90      305.47     22.31 o
  30   8   2        8.85        7.17     18.21 o
   0   9   2      662.47      649.12     28.08 o
   1   9   2       24.64       27.06      8.08 o
   2   9   2      170.04      169.36      9.21 o
   3   9   2     1063.65      997.14     18.14 o
   4   9   2        0.20       22.08      8.09 o
   5   9   2       82.30       79.58     10.19 o
   6   9   2      800.94      809.32     16.24 o
   7   9   2      210.87      191.75     11.92 o
   8   9   2       68.58       62.80      8.89 o
   9   9   2     1027.36     1007.52     18.30 o
  10   9   2      440.27      471.73     13.36 o
  11   9   2       72.18       68.43      8.94 o
  12   9   2     2559.69     2568.37     30.85 o
  13   9   2      246.05      249.18     14.66 o
  14   9   2       91.58       89.13     12.12 o
  15   9   2       13.23       20.77     10.98 o
  16   9   2      180.54      203.04     18.25 o
  17   9   2      598.81      558.62     19.39 o
  18   9   2        6.44       19.74     14.19 o
  19   9   2      756.36      749.73     23.46 o
  20   9   2        1.21       22.42     15.25 o
  21   9   2       24.26       39.77     15.34 o
  22   9   2      244.86      263.35     17.29 o
  23   9   2        8.65       37.38     18.51 o
  24   9   2      210.19      173.54     17.57 o
  25   9   2       12.69       20.53     16.64 o
  26   9   2       67.49       85.61     17.57 o
  27   9   2       98.48      109.44     18.04 o
  28   9   2       20.47       35.06     17.92 o
   0  10   2      278.56      248.86     19.92 o
   1  10   2      128.67      120.33     11.11 o
   2  10   2     1016.42     1028.35     24.96 o
   3  10   2     1480.84     1443.26     28.81 o
   4  10   2      583.50      547.53     20.41 o
   5  10   2      242.23      219.84     16.08 o
   6  10   2       11.34       30.53     14.64 o
   7  10   2        1.70       28.72     12.64 o
   8  10   2        3.18        1.16     10.84 o
   9  10   2       71.15       66.50     10.85 o
  10  10   2     1798.10     1852.91     29.93 o
  11  10   2      150.48      167.21     12.13 o
  12  10   2       17.71       18.68      8.66 o
  13  10   2      562.08      582.72     18.01 o
  14  10   2       68.95       63.61      9.94 o
  15  10   2      880.13      931.04     22.47 o
  16  10   2       98.46      101.87     12.80 o
  17  10   2      885.84      908.14     23.74 o
  18  10   2       66.49      107.69     16.33 o
  19  10   2      186.94      210.37     20.66 o
  20  10   2        9.47       61.64     16.73 o
  21  10   2      735.86      722.70     25.21 o
  22  10   2       57.96      103.04     27.42 o
  23  10   2      115.38      118.73     26.99 o
  24  10   2       12.32       58.65     19.99 o
  25  10   2      411.45      412.99     27.43 o
  26  10   2      112.80      136.63     23.35 o
  27  10   2      204.74      213.38     25.22 o
   0  11   2        0.19        1.21     18.58 o
   1  11   2      148.14      152.74     12.93 o
   2  11   2      298.27      287.99     15.59 o
   3  11   2        5.52       10.19     11.05 o
   4  11   2      811.81      787.28     24.50 o
   5  11   2        5.89       13.22     11.72 o
   6  11   2      169.29      138.75     14.18 o
   7  11   2       71.34       48.19     13.92 o
   8  11   2      426.40      413.78     19.72 o
   9  11   2      444.83      476.28     20.39 o
  10  11   2       28.13       56.10     12.72 o
  11  11   2       79.15       76.45     12.76 o
  12  11   2      423.85      414.61     19.52 o
  13  11   2       17.50       11.41     10.79 o
  14  11   2      619.23      623.49     22.11 o
  15  11   2      108.60      111.04     13.78 o
  16  11   2       53.47       70.76     13.02 o
  17  11   2      142.06      128.99     15.11 o
  18  11   2       25.16       26.50     15.06 o
  19  11   2       61.10       63.93     14.30 o
  20  11   2      220.25      220.25     18.78 o
  21  11   2      441.96      543.92     28.28 o
  22  11   2        0.05       38.04     20.76 o
  23  11   2      376.47      389.79     31.96 o
  24  11   2        7.48       33.75     19.83 o
  25  11   2        7.40       27.41     22.51 o
   0  12   2     1644.12     1664.01     48.38 o
   1  12   2      859.67      909.06     26.26 o
   2  12   2      106.13       99.06     13.37 o
   3  12   2      380.13      378.77     18.08 o
   4  12   2       14.76       17.37     12.56 o
   5  12   2      358.93      328.92     18.28 o
   6  12   2       75.91       72.58     12.91 o
   7  12   2      301.51      295.89     18.24 o
   8  12   2      687.11      700.39     25.29 o
   9  12   2      162.60      159.57     15.92 o
  10  12   2        1.29        9.10     13.90 o
  11  12   2        5.46       17.93     12.85 o
  12  12   2       84.28      104.01     14.71 o
  13  12   2       96.46       78.65     14.59 o
  14  12   2      253.79      255.31     19.65 o
  15  12   2      983.27     1094.74     34.30 o
  16  12   2      808.02      849.49     31.23 o
  17  12   2      119.09      137.41     16.39 o
  18  12   2       53.88       56.84     17.60 o
  19  12   2        3.50       45.80     22.33 o
  20  12   2      387.55      425.23     28.28 o
  21  12   2       67.75      127.97     25.89 o
  22  12   2      546.97      623.35     34.36 o
  23  12   2      357.73      427.07     33.23 o
   0  13   2      118.78      144.58     23.78 o
   1  13   2      481.50      490.58     22.25 o
   2  13   2        4.55       19.42     14.06 o
   3  13   2      346.08      322.73     19.16 o
   4  13   2       31.66       60.81     17.62 o
   5  13   2       47.44       47.87     15.36 o
   6  13   2       21.51       13.39     14.06 o
   7  13   2        3.13       31.74     14.29 o
   8  13   2      906.23      865.17     33.12 o
   9  13   2       16.80       49.43     17.07 o
  10  13   2      276.12      259.22     22.62 o
  11  13   2      322.06      286.75     23.85 o
  12  13   2        4.25        3.78     15.26 o
  13  13   2      737.98      711.78     31.92 o
  14  13   2       50.92       47.82     16.63 o
  15  13   2       95.17      101.57     18.19 o
  16  13   2       31.28       20.17     17.89 o
  17  13   2      356.49      430.99     26.34 o
  18  13   2       49.36       43.34     20.04 o
  19  13   2      264.03      242.94     26.58 o
  20  13   2       28.11       44.79     24.84 o
   0  14   2      245.94      211.42     26.14 o
   1  14   2        4.81        7.11     15.58 o
   2  14   2      132.77      161.43     19.22 o
   3  14   2      397.38      402.26     21.65 o
   4  14   2       25.78       23.34     15.69 o
   5  14   2      924.14      833.10     31.18 o
   6  14   2       49.90       69.30     16.58 o
   7  14   2      144.70      128.24     17.11 o
   8  14   2       65.72       65.22     16.19 o
   9  14   2      420.57      389.61     25.07 o
  10  14   2      339.29      350.31     25.54 o
  11  14   2       24.16       39.76     17.51 o
  12  14   2        0.94        8.18     17.35 o
  13  14   2      412.55      425.67     26.81 o
  14  14   2      114.54      116.45     20.05 o
  15  14   2       38.15       35.29     19.61 o
  16  14   2      259.88      239.72     26.67 o
   0  15   2      107.09      113.15     30.76 o
   1  15   2        6.41       10.11     16.79 o
   2  15   2       69.97       56.44     15.70 o
   3  15   2       24.99       33.51     16.87 o
   4  15   2      102.62      103.99     18.58 o
   5  15   2       16.23       13.81     17.63 o
   6  15   2       34.62       35.40     17.12 o
   7  15   2       22.18       21.21     16.71 o
   8  15   2        8.71        1.71     15.68 o
   9  15   2        8.35       21.17     16.87 o
  10  15   2       35.32       49.96     18.56 o
  11  15   2        3.07       12.31     17.59 o
   1   1   3      261.39      261.34      5.29 o
   2   1   3     1252.78     1290.80     10.79 o
   3   1   3      347.67      307.14      5.77 o
   4   1   3      674.05      737.50      9.06 o
   5   1   3     1819.03     1832.71     14.21 o
   6   1   3     1386.71     1256.09     12.29 o
   7   1   3      468.84      480.72      8.13 o
   8   1   3     3855.75     3766.14     21.05 o
   9   1   3     2443.72     2480.83     17.98 o
  10   1   3     6779.33     6935.42     29.18 o
  11   1   3      182.34      160.68      6.67 o
  12   1   3     3301.31     3263.13     22.35 o
  13   1   3     1575.60     1573.74     16.28 o
  14   1   3     2625.31     2666.45     20.19 o
  15   1   3      599.70      608.88     11.37 o
  16   1   3      167.98      156.18      7.06 o
  17   1   3      863.88      828.57     13.51 o
  18   1   3       37.03       49.99      6.89 o
  19   1   3     3573.06     3487.79     28.50 o
  20   1   3      964.88      968.37     19.06 o
  21   1   3     2272.97     2252.87     29.68 o
  22   1   3     1238.06     1220.38     24.48 o
  23   1   3      290.72      312.05     15.53 o
  24   1   3     2183.11     2208.45     34.69 o
  25   1   3      314.41      356.90     18.53 o
  26   1   3       21.58       54.03     14.38 o
  27   1   3      867.30      908.79     28.01 o
  28   1   3      186.36      177.94     17.25 o
  29   1   3       34.67       52.68     15.55 o
  30   1   3        3.91        4.07     15.09 o
  31   1   3       43.55       51.92     15.83 o
  32   1   3        8.15       15.97     17.07 o
  33   1   3      638.18      640.18     30.25 o
   1   2   3      467.87      420.06      7.23 o
   2   2   3     1909.24     1907.35     14.93 o
   3   2   3      419.60      376.93      7.23 o
   4   2   3        0.17        3.55      4.45 o
   5   2   3     7643.72     7959.42     37.95 o
   6   2   3     1326.66     1405.60     14.44 o
   7   2   3     2203.26     2251.05     17.30 o
   8   2   3      152.50      202.97      6.20 o
   9   2   3        0.44       14.24      5.54 o
  10   2   3     2841.50     2740.00     19.22 o
  11   2   3      704.88      631.01     10.10 o
  12   2   3     4178.24     3964.33     23.91 o
  13   2   3     1713.54     1510.91     16.27 o
  14   2   3       15.27       15.67      4.91 o
  15   2   3        0.50        2.94      5.44 o
  16   2   3      990.66      953.51     14.84 o
  17   2   3     3035.71     2943.36     26.45 o
  18   2   3     1071.34     1083.19     17.11 o
  19   2   3       71.85       91.95      9.94 o
  20   2   3      989.38     1011.76     21.74 o
  21   2   3      852.61      876.37     20.73 o
  22   2   3        2.04       21.96      9.78 o
  23   2   3       36.95       43.44      9.63 o
  24   2   3        5.81       29.46     11.55 o
  25   2   3      473.43      464.76     19.05 o
  26   2   3      709.33      780.59     25.27 o
  27   2   3     2508.59     2452.70     44.04 o
  28   2   3      278.13      332.27     20.27 o
  29   2   3       42.52       67.63     15.57 o
  30   2   3      418.35      440.16     25.12 o
  31   2   3     1035.75     1058.32     35.14 o
  32   2   3       30.82       58.63     18.11 o
  33   2   3       87.61       98.10     19.33 o
   1   3   3     9522.02     9619.10     41.55 o
   2   3   3     2136.90     2272.31     16.78 o
   3   3   3      177.84      194.14      5.82 o
   4   3   3     1971.30     1904.36     15.80 o
   5   3   3        0.26       -0.80      3.92 o
   6   3   3      564.92      585.13      9.76 o
   7   3   3     3185.94     3281.86     24.29 o
   8   3   3     1335.98     1496.17     17.02 o
   9   3   3     9202.12     9059.93     62.19 o
  10   3   3     4585.99     4545.18     39.19 o
  11   3   3      135.02      193.66      8.07 o
  12   3   3      122.92       91.26      6.86 o
  13   3   3     1655.21     1692.20     19.10 o
  14   3   3      968.25      948.53     14.53 o
  15   3   3       56.70       45.27      6.60 o
  16   3   3      857.83      842.63     15.73 o
  17   3   3     2157.71     2127.49     25.45 o
  18   3   3      913.21      852.17     17.32 o
  19   3   3        5.54        9.71      6.70 o
  20   3   3     1134.56     1101.63     20.64 o
  21   3   3     1428.84     1438.89     23.90 o
  22   3   3        6.26       28.27     10.40 o
  23   3   3      681.46      668.11     18.90 o
  24   3   3      165.65      196.66     13.24 o
  25   3   3      389.31      423.58     18.96 o
  26   3   3     1059.28     1057.92     29.16 o
  27   3   3        1.56       41.92     13.48 o
  28   3   3       67.29       93.50     16.14 o
  29   3   3      540.50      589.07     26.35 o
  30   3   3       29.97       62.96     16.93 o
  31   3   3      632.32      643.15     29.23 o
  32   3   3       16.38       35.27     18.85 o
  33   3   3      234.80      255.55     25.40 o
   1   4   3        9.16       11.60      2.99 o
   2   4   3     2655.69     2726.75     18.18 o
   3   4   3        8.62       11.66      4.29 o
   4   4   3      540.43      534.00      9.54 o
   5   4   3     7877.69     8341.15     37.69 o
   6   4   3     4498.34     4875.56     30.17 o
   7   4   3      899.63      902.76     14.13 o
   8   4   3      207.38      197.66      7.42 o
   9   4   3     3140.28     3049.94     27.04 o
  10   4   3      382.41      329.67     10.60 o
  11   4   3     2477.65     2575.09     26.39 o
  12   4   3     1632.40     1657.68     19.62 o
  13   4   3      143.07      134.36      8.65 o
  14   4   3       83.62       74.82      9.12 o
  15   4   3      327.17      307.29     10.80 o
  16   4   3        4.03        1.10      7.47 o
  17   4   3      485.47      522.44     13.29 o
  18   4   3      909.85      891.00     18.57 o
  19   4   3     2820.13     2813.35     32.23 o
  20   4   3     1876.67     1857.73     27.84 o
  21   4   3      581.06      627.40     17.77 o
  22   4   3      307.62      316.86     14.66 o
  23   4   3       99.32      108.33     11.37 o
  24   4   3       16.59       33.74     11.01 o
  25   4   3      795.06      804.32     25.58 o
  26   4   3      548.82      590.92     24.09 o
  27   4   3       15.55       30.12     13.36 o
  28   4   3      312.81      316.13     20.25 o
  29   4   3      113.12      124.48     16.82 o
  30   4   3       80.73       60.88     16.62 o
  31   4   3        2.29        3.12     17.18 o
  32   4   3      216.92      198.58     23.24 o
   1   5   3      817.94      847.57     11.92 o
   2   5   3     1594.67     1430.94     14.74 o
   3   5   3     2140.12     2001.86     15.81 o
   4   5   3      762.12      722.52     11.02 o
   5   5   3      155.66      151.80      6.27 o
   6   5   3      148.15      148.66      6.43 o
   7   5   3      193.22      191.19      7.49 o
   8   5   3      775.92      817.43     12.34 o
   9   5   3     2218.51     2138.46     20.60 o
  10   5   3      127.49      135.35     12.29 o
  11   5   3     2580.14     2497.67     26.46 o
  12   5   3      773.16      765.20     15.50 o
  13   5   3        0.20        2.20      7.13 o
  14   5   3      267.33      238.22     11.49 o
  15   5   3      471.84      424.84     13.27 o
  16   5   3      728.74      664.81     16.41 o
  17   5   3      523.56      514.97     16.74 o
  18   5   3      354.64      384.65     14.24 o
  19   5   3     1646.39     1632.67     25.56 o
  20   5   3      847.58      791.36     18.84 o
  21   5   3      327.40      350.34     14.33 o
  22   5   3      856.08      765.47     22.43 o
  23   5   3       22.05       37.08     11.22 o
  24   5   3       88.23       58.76     10.94 o
  25   5   3        2.15       20.15     13.19 o
  26   5   3      385.82      459.87     23.54 o
  27   5   3     1755.04     1637.54     39.69 o
  28   5   3      158.54      210.37     19.46 o
  29   5   3      666.79      618.89     27.36 o
  30   5   3      232.72      228.52     20.93 o
  31   5   3       18.59       42.28     19.98 o
   1   6   3      512.96      560.96     10.72 o
   2   6   3        0.05        9.26      5.07 o
   3   6   3       75.00       97.59      5.08 o
   4   6   3        4.05        7.76      3.56 o
   5   6   3      515.95      499.55     10.69 o
   6   6   3      329.44      300.18      8.34 o
   7   6   3       73.68       70.34      6.23 o
   8   6   3       27.06       23.07      6.49 o
   9   6   3       55.46       36.87      7.37 o
  10   6   3       18.05       24.94      8.91 o
  11   6   3       97.92       80.13     10.42 o
  12   6   3      139.77      111.76      9.82 o
  13   6   3        2.05        2.56      9.43 o
  14   6   3      227.02      209.97     10.88 o
  15   6   3      108.71      101.70     10.86 o
  16   6   3       62.95       68.49     11.15 o
  17   6   3      115.34       95.33     11.52 o
  18   6   3       54.32       34.47      9.99 o
  19   6   3        2.28       -6.69      9.40 o
  20   6   3      161.06      125.18     11.15 o
  21   6   3      345.03      296.08     13.64 o
  22   6   3        4.46       -4.92     10.68 o
  23   6   3        6.28        6.12     11.39 o
  24   6   3        0.02        5.34     11.89 o
  25   6   3       28.79       34.16     14.45 o
  26   6   3        5.13        7.56     14.51 o
  27   6   3       16.96       31.31     14.88 o
  28   6   3        5.18        4.40     14.69 o
  29   6   3        0.69        1.15     16.45 o
  30   6   3        0.07       -9.56     17.89 o
  31   6   3        0.08        5.44     19.96 o
   1   7   3     1162.33     1213.15     17.86 o
   2   7   3     4080.41     4205.28     30.09 o
   3   7   3     2598.37     2529.18     31.91 o
   4   7   3      220.87      254.10      9.96 o
   5   7   3       12.94        4.91      4.98 o
   6   7   3        1.04        9.22      7.12 o
   7   7   3      239.55      239.89      9.55 o
   8   7   3      631.26      624.79     13.91 o
   9   7   3     1141.57     1090.10     18.57 o
  10   7   3      478.15      464.54     15.85 o
  11   7   3     1548.02     1441.75     19.58 o
  12   7   3      339.83      344.24     12.38 o
  13   7   3      854.42      828.99     17.45 o
  14   7   3      899.11      865.12     20.07 o
  15   7   3      147.01      125.76     12.27 o
  16   7   3     1958.29     1925.36     30.52 o
  17   7   3       12.57       15.64     10.33 o
  18   7   3       36.94       37.38     10.52 o
  19   7   3      247.18      249.45     13.90 o
  20   7   3       50.92       32.05     11.32 o
  21   7   3      326.84      301.90     14.85 o
  22   7   3      502.98      417.84     18.20 o
  23   7   3      141.01      127.37     13.75 o
  24   7   3       75.70       69.04     13.06 o
  25   7   3      108.22       78.79     14.64 o
  26   7   3        2.11        9.93     15.06 o
  27   7   3      621.86      614.77     26.27 o
  28   7   3      170.68      180.63     19.62 o
  29   7   3      244.43      236.90     21.91 o
  30   7   3      477.73      464.91     26.61 o
   1   8   3      289.30      297.71     14.26 o
   2   8   3      145.51      140.81     11.32 o
   3   8   3      313.66      306.24     16.13 o
   4   8   3      414.40      393.31     11.34 o
   5   8   3      643.59      605.60     13.31 o
   6   8   3       12.07       17.72      6.74 o
   7   8   3      198.56      187.74     13.40 o
   8   8   3      647.94      666.86     19.08 o
   9   8   3     2879.33     2901.23     30.72 o
  10   8   3     1917.89     1913.03     25.43 o
  11   8   3      840.50      885.41     18.96 o
  12   8   3      188.89      183.65     12.27 o
  13   8   3     1830.26     1910.49     30.35 o
  14   8   3       47.13       46.94      9.72 o
  15   8   3        0.17        7.65      8.79 o
  16   8   3      137.99      162.30     12.56 o
  17   8   3       15.96       27.25     11.02 o
  18   8   3      917.36      828.81     23.23 o
  19   8   3     1064.65      966.26     25.17 o
  20   8   3      317.71      315.58     16.19 o
  21   8   3       56.28       51.92     12.74 o
  22   8   3      162.21      148.97     14.91 o
  23   8   3      636.21      594.14     21.80 o
  24   8   3      151.48      112.48     16.29 o
  25   8   3      514.94      549.19     25.25 o
  26   8   3       12.53       24.80     16.46 o
  27   8   3      117.07      113.06     19.18 o
  28   8   3       18.91       17.97     22.49 o
   1   9   3     3872.92     3485.17     31.04 o
   2   9   3      887.09      902.52     23.89 o
   3   9   3        0.15       25.93     17.06 o
   4   9   3      203.44      224.11     12.34 o
   5   9   3       95.60      110.96     19.17 o
   6   9   3      130.90      146.93     16.08 o
   7   9   3      108.63      127.19     18.42 o
   8   9   3       64.52       71.64     16.68 o
   9   9   3     2161.93     2167.71     29.79 o
  10   9   3      474.43      482.39     18.24 o
  11   9   3      115.22      123.70     12.00 o
  12   9   3      658.32      648.89     19.73 o
  13   9   3      806.33      781.03     21.47 o
  14   9   3      363.67      345.93     15.66 o
  15   9   3       84.20       49.46     10.84 o
  16   9   3       45.24       45.46     11.23 o
  17   9   3      986.27      975.96     26.17 o
  18   9   3      296.14      334.67     17.48 o
  19   9   3        0.08       10.19     11.56 o
  20   9   3      250.24      191.15     15.21 o
  21   9   3      207.31      207.05     15.97 o
  22   9   3       77.45       53.69     12.85 o
  23   9   3      124.66      117.35     14.56 o
  24   9   3        4.10       -5.25     13.75 o
  25   9   3      170.46      161.84     19.28 o
  26   9   3      262.29      222.73     20.65 o
  27   9   3        1.14        2.99     18.42 o
   1  10   3      112.51      109.52     12.07 o
   2  10   3     1938.64     1828.78     31.65 o
   3  10   3     5186.28     4999.08     57.49 o
   4  10   3     1099.98     1125.46     26.17 o
   5  10   3      499.37      508.85     26.85 o
   6  10   3     1894.70     1915.44     32.88 o
   7  10   3      440.26      463.38     23.01 o
   8  10   3      183.63      175.44     16.14 o
   9  10   3      114.95      115.78     13.71 o
  10  10   3      367.65      422.12     20.81 o
  11  10   3     5364.34     5124.04     53.83 o
  12  10   3      236.96      245.12     14.89 o
  13  10   3      137.37      110.93     12.21 o
  14  10   3      244.96      231.78     14.05 o
  15  10   3        0.46      -12.67     10.80 o
  16  10   3       34.75       25.92     10.52 o
  17  10   3        0.57        2.24     10.72 o
  18  10   3      145.83      140.75     14.79 o
  19  10   3      382.19      359.77     19.47 o
  20  10   3      146.68      145.77     15.90 o
  21  10   3       10.23       25.44     14.10 o
  22  10   3        5.89        1.95     13.16 o
  23  10   3        0.52       -7.64     14.76 o
  24  10   3      228.74      214.44     27.18 o
  25  10   3       29.23       35.01     20.25 o
   1  11   3      162.44      174.03     14.28 o
   2  11   3      116.13       97.00     15.89 o
   3  11   3      620.57      609.72     21.98 o
   4  11   3       11.85       18.85     14.06 o
   5  11   3      400.71      397.99     19.21 o
   6  11   3     1481.69     1500.24     31.95 o
   7  11   3      350.22      418.59     22.61 o
   8  11   3        9.24       23.54     15.62 o
   9  11   3      162.00      225.65     19.62 o
  10  11   3     2083.29     2054.77     38.76 o
  11  11   3     1583.23     1565.81     34.58 o
  12  11   3      330.33      367.12     19.13 o
  13  11   3        1.23       -1.10     11.48 o
  14  11   3       48.65       41.49     12.16 o
  15  11   3        1.15        1.97     11.77 o
  16  11   3       84.43       81.52     12.76 o
  17  11   3      176.28      140.10     14.97 o
  18  11   3       63.95       65.29     14.43 o
  19  11   3     1324.15     1253.52     34.41 o
  20  11   3      667.03      720.65     29.21 o
  21  11   3       64.81       59.21     16.24 o
  22  11   3        0.41        4.01     15.85 o
  23  11   3        3.45        3.72     17.85 o
   1  12   3       62.73       36.61     12.24 o
   2  12   3      157.92      113.76     12.97 o
   3  12   3        3.61       -6.39     12.40 o
   4  12   3       18.80        3.61     12.33 o
   5  12   3      171.51      168.77     19.65 o
   6  12   3       51.00       83.96     20.55 o
   7  12   3      392.41      405.48     21.63 o
   8  12   3       72.96       90.35     20.59 o
   9  12   3       29.54       53.69     20.35 o
  10  12   3       14.64       40.75     16.72 o
  11  12   3      113.48      137.40     18.61 o
  12  12   3      418.47      394.01     20.35 o
  13  12   3        2.25       -2.40     12.98 o
  14  12   3        0.90        2.09     11.97 o
  15  12   3      241.23      239.88     18.35 o
  16  12   3       27.50       29.78     15.36 o
  17  12   3        0.11      -12.14     16.13 o
  18  12   3        0.91       -5.58     15.30 o
  19  12   3        0.58        8.24     14.97 o
  20  12   3       21.03       25.43     16.22 o
  21  12   3      101.78       82.69     20.43 o
   1  13   3      402.14      376.54     21.88 o
   2  13   3        0.26        7.02     13.65 o
   3  13   3      550.53      575.36     25.66 o
   4  13   3       65.93       59.46     15.23 o
   5  13   3        4.93       26.06     30.57 o
   6  13   3       96.54      100.04     16.26 o
   7  13   3      230.93      234.51     22.30 o
   8  13   3       87.99       91.85     24.52 o
   9  13   3       94.98       77.59     16.21 o
  10  13   3        3.84       32.63     17.79 o
  11  13   3      871.18      943.83     31.65 o
  12  13   3       11.59       45.74     20.59 o
  13  13   3        6.03       34.59     16.87 o
  14  13   3      164.69      145.35     20.09 o
  15  13   3       10.93       20.46     18.39 o
  16  13   3       72.18       80.91     19.04 o
  17  13   3       28.28       46.02     17.64 o
  18  13   3        5.40       12.10     18.92 o
   1  14   3      188.96      272.62     31.08 o
   2  14   3      198.67      200.87     19.74 o
   3  14   3      103.67      101.93     16.79 o
   4  14   3      176.83      225.82     35.96 o
   5  14   3       50.31       68.78     30.17 o
   6  14   3       22.39       43.78     25.62 o
   7  14   3       40.49       40.84     24.91 o
   8  14   3        0.01       10.42     18.27 o
   9  14   3      245.45      280.67     28.73 o
  10  14   3      154.89      182.15     19.54 o
  11  14   3        5.96       27.11     19.99 o
  12  14   3      173.35      181.24     29.51 o
  13  14   3      363.21      384.03     26.58 o
  14  14   3        4.31       13.43     19.32 o
   1  15   3      232.09      289.90     37.82 o
   2  15   3        3.41       31.98     25.80 o
   3  15   3      117.61      189.84     43.85 o
   4  15   3      301.05      296.23     32.62 o
   5  15   3       13.16       27.72     27.40 o
   6  15   3       44.48       78.93     26.04 o
   7  15   3      170.66      187.76     27.27 o
   8  15   3        5.21        3.37     19.90 o
   0   0   4      961.10      930.39     23.48 o
   1   0   4      805.09      718.35     14.38 o
   2   0   4     1812.47     1721.91     21.27 o
   3   0   4     1758.88     1673.89     22.85 o
   4   0   4     2472.31     2473.32     29.02 o
   5   0   4        6.77        2.13      6.04 o
   6   0   4      258.30      294.14     11.63 o
   7   0   4    10138.02     9974.33     58.69 o
   8   0   4      149.94      177.37     14.49 o
   9   0   4     6085.18     6193.08     50.36 o
  10   0   4     5824.95     5767.99     48.04 o
  11   0   4     1482.85     1575.72     26.25 o
  12   0   4     1056.12     1066.86     22.31 o
  13   0   4       46.14       84.91      9.84 o
  14   0   4      297.99      291.59     14.10 o
  15   0   4      635.96      581.28     18.96 o
  16   0   4       48.14      129.87     14.47 o
  17   0   4     7100.56     6920.63     73.07 o
  18   0   4     8970.21     8864.85     76.50 o
  19   0   4     1037.49     1084.08     35.89 o
  20   0   4     1749.05     1756.32     38.73 o
  21   0   4      400.53      412.80     23.57 o
  22   0   4      753.73      727.61     30.08 o
  23   0   4     2177.70     2075.80     51.47 o
  24   0   4       97.03       82.17     20.82 o
  25   0   4      147.54      169.32     20.52 o
  26   0   4      407.73      338.05     25.62 o
  27   0   4       51.24      -10.51     20.35 o
  28   0   4        0.28      -33.98     23.19 o
  29   0   4      299.33      219.13     25.74 o
  30   0   4       65.26       38.69     25.41 o
  31   0   4      746.85      668.96     42.66 o
  32   0   4       10.36        7.68     24.17 o
   0   1   4    10962.30    10689.46     65.15 o
   1   1   4     6889.88     7036.86     32.73 o
   2   1   4     2105.88     2206.29     18.41 o
   3   1   4     2284.04     2368.52     18.50 o
   4   1   4     1619.83     1562.32     14.91 o
   5   1   4       93.87       85.05      4.58 o
   6   1   4      162.29      166.54      6.23 o
   7   1   4      637.97      722.46     12.26 o
   8   1   4     2053.28     2089.34     19.83 o
   9   1   4      457.04      479.69     10.44 o
  10   1   4      975.68      946.77     14.47 o
  11   1   4       17.37       34.17      5.42 o
  12   1   4      277.76      281.96      8.93 o
  13   1   4      106.47      119.94      7.23 o
  14   1   4      990.35      970.87     16.43 o
  15   1   4       75.30       85.42      7.40 o
  16   1   4      293.36      325.20     11.33 o
  17   1   4        0.53       17.48      9.03 o
  18   1   4      807.97      757.28     17.32 o
  19   1   4      240.17      244.78     12.68 o
  20   1   4       58.33       54.30     12.60 o
  21   1   4      624.70      613.18     19.61 o
  22   1   4       78.29       74.34     12.60 o
  23   1   4      613.78      591.13     20.84 o
  24   1   4        0.85      -16.95     13.40 o
  25   1   4       97.24       63.61     14.18 o
  26   1   4       11.40       -9.37     13.85 o
  27   1   4      139.79      101.48     16.55 o
  28   1   4      251.77      194.96     18.22 o
  29   1   4       26.46       16.74     16.77 o
  30   1   4      212.99      233.57     20.72 o
  31   1   4       69.21       63.09     18.26 o
  32   1   4      204.19      198.82     22.35 o
   0   2   4     7304.80     7507.89     50.08 o
   1   2   4     2393.66     2399.68     20.74 o
   2   2   4      111.06      101.27      5.08 o
   3   2   4     1520.86     1477.65     14.93 o
   4   2   4     1829.74     1875.31     17.39 o
   5   2   4     6753.91     6736.42     34.16 o
   6   2   4     1218.86     1171.34     13.63 o
   7   2   4      815.36      821.04     12.13 o
   8   2   4     3803.67     3768.86     26.19 o
   9   2   4     2898.43     2857.21     22.36 o
  10   2   4     1170.23     1161.83     14.86 o
  11   2   4       37.70       48.37      5.02 o
  12   2   4       30.38       38.01      6.38 o
  13   2   4     2123.56     1956.87     25.27 o
  14   2   4      333.51      337.24      9.21 o
  15   2   4       15.32       19.94      5.94 o
  16   2   4        1.45       10.28      7.17 o
  17   2   4       23.16       30.01      8.08 o
  18   2   4      509.84      545.98     15.79 o
  19   2   4     1523.78     1543.83     26.35 o
  20   2   4      333.93      323.85     13.73 o
  21   2   4      136.16      121.42     14.67 o
  22   2   4      105.16       94.78     11.03 o
  23   2   4        2.38      -10.59     11.28 o
  24   2   4      276.35      235.59     15.93 o
  25   2   4       55.43       40.42     14.69 o
  26   2   4       40.46       27.63     15.35 o
  27   2   4      156.37      109.61     17.57 o
  28   2   4      146.03      130.75     17.94 o
  29   2   4      292.89      294.13     21.31 o
  30   2   4      584.99      553.47     28.04 o
  31   2   4       12.50       -4.50     18.62 o
   0   3   4     2263.88     2352.08     30.36 o
   1   3   4      421.47      412.11      9.85 o
   2   3   4     1607.02     1596.28     16.41 o
   3   3   4      574.02      621.60     11.68 o
   4   3   4     1909.84     1865.43     19.85 o
   5   3   4       16.81       23.78      5.12 o
   6   3   4      476.46      477.67     11.26 o
   7   3   4      175.46      185.94      6.51 o
   8   3   4      199.01      169.32      6.90 o
   9   3   4       78.49       65.80      5.64 o
  10   3   4     1970.26     1955.79     21.50 o
  11   3   4     1081.88     1083.98     14.79 o
  12   3   4      247.49      244.66      7.59 o
  13   3   4       56.59       41.82      5.28 o
  14   3   4      211.43      188.03      8.32 o
  15   3   4        0.17        4.51      6.23 o
  16   3   4       47.92       58.21      7.09 o
  17   3   4      132.92      129.90      9.89 o
  18   3   4     1207.58     1174.66     21.17 o
  19   3   4      522.50      505.37     15.83 o
  20   3   4      152.95      149.03     11.00 o
  21   3   4      627.81      626.24     17.43 o
  22   3   4      389.04      393.55     16.14 o
  23   3   4       50.26       36.79     11.24 o
  24   3   4       38.51       14.05     15.91 o
  25   3   4        1.98      -13.39     15.52 o
  26   3   4      297.36      274.00     19.67 o
  27   3   4        3.14      -18.54     16.29 o
  28   3   4      187.66      124.85     17.93 o
  29   3   4       22.10      -20.07     16.68 o
  30   3   4        0.59      -19.61     18.28 o
  31   3   4       24.70       -8.66     17.31 o
   0   4   4     2473.43     2412.10     31.46 o
   1   4   4        8.70       -0.11      4.98 o
   2   4   4      972.24      971.24     14.31 o
   3   4   4     1822.87     1738.33     20.00 o
   4   4   4     1116.04     1154.92     16.54 o
   5   4   4      124.66      115.96      5.93 o
   6   4   4      348.70      345.69      8.70 o
   7   4   4      801.28      667.42     13.07 o
   8   4   4        0.42       -3.76      5.41 o
   9   4   4      538.12      530.85     12.28 o
  10   4   4        5.25        1.41      5.64 o
  11   4   4       77.26       65.03      5.01 o
  12   4   4      352.50      292.14     11.98 o
  13   4   4      335.63      303.49      9.99 o
  14   4   4       52.03       62.08      8.41 o
  15   4   4      427.35      412.56     12.17 o
  16   4   4      247.40      260.14     11.04 o
  17   4   4      788.55      749.26     17.50 o
  18   4   4      265.57      282.31     12.56 o
  19   4   4      277.65      298.94     14.50 o
  20   4   4      451.96      471.16     18.12 o
  21   4   4     1722.84     1600.46     30.14 o
  22   4   4      332.31      340.80     16.47 o
  23   4   4        8.34       10.53     12.23 o
  24   4   4        0.11      -16.58     13.80 o
  25   4   4        0.37       -1.21     14.92 o
  26   4   4       28.36       13.38     15.70 o
  27   4   4       65.28       37.68     17.42 o
  28   4   4        0.34      -24.83     16.62 o
  29   4   4        9.72      -26.43     17.62 o
  30   4   4       26.51      -12.63     16.77 o
  31   4   4       34.42      -14.24     17.83 o
   0   5   4     1575.79     1381.47     29.20 o
   1   5   4      323.38      313.09      9.75 o
   2   5   4      101.19       88.61      7.46 o
   3   5   4      136.31      138.56      9.19 o
   4   5   4       22.73       25.05      5.48 o
   5   5   4       54.83       48.59      6.91 o
   6   5   4      441.85      424.40     11.14 o
   7   5   4      202.29      179.25      8.05 o
   8   5   4     1137.98     1096.12     17.81 o
   9   5   4        5.72       11.42      6.01 o
  10   5   4      172.38      166.28      8.13 o
  11   5   4        1.28        8.42      5.81 o
  12   5   4      396.20      424.99     12.18 o
  13   5   4       67.49       89.50      9.33 o
  14   5   4       18.59       28.37      9.20 o
  15   5   4      455.72      471.62     16.42 o
  16   5   4      202.98      221.72     12.75 o
  17   5   4       14.55       21.21      9.66 o
  18   5   4      143.64      150.12     11.00 o
  19   5   4      147.58      147.24     12.27 o
  20   5   4      362.56      367.20     16.67 o
  21   5   4        2.53       21.63     11.13 o
  22   5   4      123.22      121.51     14.28 o
  23   5   4      109.83       84.75     13.33 o
  24   5   4       46.58       49.30     14.24 o
  25   5   4      107.76       86.75     16.72 o
  26   5   4      203.22      177.09     19.42 o
  27   5   4        5.30       41.43     18.43 o
  28   5   4        7.35       -3.01     17.20 o
  29   5   4        0.67      -14.01     16.44 o
  30   5   4      256.41      255.10     22.61 o
   0   6   4      226.66      295.04     13.99 o
   1   6   4     4754.04     4655.49     36.58 o
   2   6   4      903.62      921.65     17.32 o
   3   6   4     1222.21     1206.45     17.77 o
   4   6   4      456.96      452.37     11.58 o
   5   6   4       14.90        9.95      6.42 o
   6   6   4      597.63      562.93     13.05 o
   7   6   4      473.38      415.11     11.39 o
   8   6   4      322.08      352.08     11.04 o
   9   6   4     2385.17     2312.21     25.08 o
  10   6   4     2078.89     2031.82     23.03 o
  11   6   4      110.32      114.18     11.44 o
  12   6   4       18.60       33.28     12.25 o
  13   6   4      223.51      225.83     12.11 o
  14   6   4       65.88      122.94     14.48 o
  15   6   4     3987.48     3920.93     47.74 o
  16   6   4      683.25      721.08     22.68 o
  17   6   4       97.80      114.32     12.03 o
  18   6   4      265.69      242.62     13.93 o
  19   6   4       17.14       52.05     10.46 o
  20   6   4      183.74      200.13     13.50 o
  21   6   4       47.13       53.56     12.67 o
  22   6   4        0.26       33.07     12.72 o
  23   6   4      899.26      847.55     26.52 o
  24   6   4       91.08       94.92     14.64 o
  25   6   4      130.98      136.80     19.02 o
  26   6   4     1111.37     1063.79     34.14 o
  27   6   4       69.26       90.99     18.77 o
  28   6   4      348.45      408.40     25.46 o
  29   6   4      753.40      816.03     33.21 o
   0   7   4       18.01       39.35     13.14 o
   1   7   4      366.83      387.00     10.56 o
   2   7   4     1418.14     1360.79     17.47 o
   3   7   4       90.82       86.21      7.48 o
   4   7   4       23.09        8.66      6.29 o
   5   7   4      722.51      731.66     15.39 o
   6   7   4      563.01      536.72     12.19 o
   7   7   4       37.33       25.93      7.42 o
   8   7   4     1871.09     1819.59     25.03 o
   9   7   4      261.30      244.43     11.68 o
  10   7   4      241.00      237.82     13.54 o
  11   7   4       29.13       25.00      8.55 o
  12   7   4     1573.18     1539.99     28.60 o
  13   7   4      174.99      156.42     14.86 o
  14   7   4      111.34       74.49     11.17 o
  15   7   4       52.34       51.62     10.60 o
  16   7   4      524.08      483.83     18.64 o
  17   7   4       45.69       47.18     11.19 o
  18   7   4      408.29      402.08     17.82 o
  19   7   4       27.17       36.32     10.53 o
  20   7   4      342.26      326.25     16.47 o
  21   7   4      202.49      267.49     17.50 o
  22   7   4      824.49      853.45     26.32 o
  23   7   4       22.46       31.40     12.34 o
  24   7   4       46.78       50.57     14.83 o
  25   7   4       39.94       38.63     14.99 o
  26   7   4      126.80      142.83     18.25 o
  27   7   4        9.13       46.56     17.27 o
  28   7   4        1.05       32.92     18.00 o
   0   8   4     5867.37     5919.67     65.11 o
   1   8   4     1098.23     1110.46     22.01 o
   2   8   4      553.64      552.51     15.73 o
   3   8   4      430.45      451.91     16.98 o
   4   8   4      162.81      151.82     10.61 o
   5   8   4      945.02      899.84     24.36 o
   6   8   4      238.38      258.84     13.95 o
   7   8   4      249.84      278.96     13.16 o
   8   8   4      733.46      766.81     19.32 o
   9   8   4      460.68      443.15     15.10 o
  10   8   4      628.54      640.48     18.21 o
  11   8   4        3.24        9.96      9.17 o
  12   8   4       62.10       71.57     10.46 o
  13   8   4     1298.52     1259.92     26.94 o
  14   8   4      142.82      153.50     12.93 o
  15   8   4       88.11       90.77     11.51 o
  16   8   4      290.21      276.11     15.54 o
  17   8   4      163.19      205.49     15.59 o
  18   8   4     1115.01     1076.81     28.14 o
  19   8   4      381.28      342.74     18.08 o
  20   8   4       19.53       30.70     12.44 o
  21   8   4      609.80      618.33     22.56 o
  22   8   4      423.03      424.38     19.88 o
  23   8   4        2.33       10.90     12.29 o
  24   8   4       99.61       94.88     15.36 o
  25   8   4       60.18       83.15     16.31 o
  26   8   4       37.07       50.01     16.95 o
  27   8   4       63.88       74.15     18.02 o
   0   9   4      430.89      380.36     24.51 o
   1   9   4      217.14      208.04     15.50 o
   2   9   4      174.87      214.22     15.43 o
   3   9   4      499.75      550.44     19.60 o
   4   9   4      972.19      985.02     25.02 o
   5   9   4        7.51       22.79     10.67 o
   6   9   4      374.37      390.61     18.29 o
   7   9   4        7.73       14.67     11.19 o
   8   9   4      261.28      318.81     16.33 o
   9   9   4      769.39      773.93     22.24 o
  10   9   4        0.14        5.98      9.84 o
  11   9   4        8.96        5.71      9.75 o
  12   9   4      181.16      132.45     12.48 o
  13   9   4      139.04      110.62     11.80 o
  14   9   4       66.75       32.72     10.80 o
  15   9   4       53.13       43.01     10.88 o
  16   9   4      185.17      168.17     13.46 o
  17   9   4        6.49       16.00     11.59 o
  18   9   4      295.09      289.55     17.45 o
  19   9   4      173.63      160.97     14.85 o
  20   9   4       41.05       27.57     11.80 o
  21   9   4        0.04        2.32     12.72 o
  22   9   4        0.05       -1.10     13.40 o
  23   9   4        7.67        9.84     13.32 o
  24   9   4       60.51       74.44     14.81 o
  25   9   4        0.19       10.81     14.61 o
   0  10   4      158.39      159.72     25.42 o
   1  10   4      483.97      482.64     20.06 o
   2  10   4       36.60       43.60     11.30 o
   3  10   4        2.45       20.94     10.86 o
   4  10   4       83.23      107.92     12.88 o
   5  10   4      329.45      371.06     18.71 o
   6  10   4      351.71      365.04     19.43 o
   7  10   4        0.98       25.57     11.77 o
   8  10   4      700.91      683.40     25.13 o
   9  10   4       24.37       41.03     11.99 o
  10  10   4      152.29      164.66     14.94 o
  11  10   4      839.82      803.94     25.25 o
  12  10   4      316.10      344.09     18.06 o
  13  10   4      831.31      805.33     24.61 o
  14  10   4        7.69       -1.38     11.14 o
  15  10   4        1.47      -12.99     11.95 o
  16  10   4      112.07       80.37     12.91 o
  17  10   4       54.16       45.98     12.62 o
  18  10   4        4.15       -0.24     11.68 o
  19  10   4       16.15       15.41     12.80 o
  20  10   4       55.24       33.17     13.37 o
  21  10   4       35.25       18.37     14.30 o
  22  10   4       41.45       23.95     14.14 o
  23  10   4      146.27      143.57     17.16 o
   0  11   4        1.00       -3.43     19.22 o
   1  11   4       31.46       12.78     12.26 o
   2  11   4       49.75       33.97     12.10 o
   3  11   4      340.69      318.52     18.06 o
   4  11   4        5.92        9.09     11.20 o
   5  11   4       67.22       77.60     14.24 o
   6  11   4        5.69       31.65     12.86 o
   7  11   4       96.16      106.36     14.79 o
   8  11   4      255.86      293.73     18.78 o
   9  11   4       14.91       30.65     12.60 o
  10  11   4        0.64       17.64     13.20 o
  11  11   4        0.71       12.12     12.98 o
  12  11   4       11.00       12.18     12.11 o
  13  11   4       26.98        8.78     12.76 o
  14  11   4       94.30       84.03     14.50 o
  15  11   4      235.70      218.06     16.63 o
  16  11   4      258.15      241.73     17.38 o
  17  11   4       52.87       35.16     14.39 o
  18  11   4       90.24       92.41     15.42 o
  19  11   4       20.93       20.28     14.46 o
  20  11   4        2.82       -4.62     14.63 o
  21  11   4       25.90       32.88     16.89 o
   0  12   4        8.69       10.24     24.73 o
   1  12   4      484.13      481.98     24.99 o
   2  12   4      155.70      141.10     18.20 o
   3  12   4        7.72       -4.22     16.42 o
   4  12   4       92.57       66.66     15.28 o
   5  12   4      126.49      126.62     16.04 o
   6  12   4        0.63       29.44     13.62 o
   7  12   4     1001.25     1030.65     33.60 o
   8  12   4        3.48       35.39     13.67 o
   9  12   4      221.19      267.62     19.99 o
  10  12   4      141.67      170.36     18.48 o
  11  12   4      232.89      280.66     21.01 o
  12  12   4       46.54       52.52     14.17 o
  13  12   4        2.42       -4.12     13.86 o
  14  12   4        6.96        0.84     13.78 o
  15  12   4      326.18      310.35     19.73 o
  16  12   4        0.87       -6.02     15.06 o
  17  12   4        6.56        1.19     15.19 o
  18  12   4      154.21      156.51     18.71 o
   0  13   4      344.21      355.79     37.02 o
   1  13   4       16.47       20.56     17.92 o
   2  13   4       43.59       26.61     21.58 o
   3  13   4        0.80       24.39     17.96 o
   4  13   4       88.98      100.96     18.49 o
   5  13   4       95.74      103.98     17.73 o
   6  13   4       37.73       46.38     17.17 o
   7  13   4       80.64       88.86     16.89 o
   8  13   4       25.40       29.21     18.81 o
   9  13   4        4.10       16.20     15.09 o
  10  13   4      184.87      218.52     21.07 o
  11  13   4      147.63      182.64     20.48 o
  12  13   4      185.81      218.82     21.91 o
  13  13   4      199.62      226.58     21.29 o
  14  13   4      245.18      267.98     23.72 o
  15  13   4       14.53       34.16     19.23 o
   0  14   4      419.32      387.69     37.90 o
   1  14   4       27.63       62.08     24.16 o
   2  14   4       47.49       25.62     26.52 o
   3  14   4      165.03      199.96     24.16 o
   4  14   4       25.55       50.96     18.34 o
   5  14   4      163.38      185.57     21.48 o
   6  14   4       52.69       71.07     18.71 o
   7  14   4        1.41       18.15     17.85 o
   8  14   4      208.71      213.45     23.74 o
   9  14   4      463.05      468.69     29.44 o
  10  14   4       40.10       58.86     19.48 o
   1   1   5      298.69      295.83      8.54 o
   2   1   5      495.15      486.14     10.61 o
   3   1   5        9.81       10.85      4.60 o
   4   1   5     1222.96     1153.68     15.37 o
   5   1   5      708.96      669.53     12.55 o
   6   1   5       83.90       70.85      5.57 o
   7   1   5      271.06      238.98      8.57 o
   8   1   5      591.07      559.39     12.32 o
   9   1   5      564.88      581.00     12.95 o
  10   1   5      129.08      136.25      7.81 o
  11   1   5      294.28      304.10     10.41 o
  12   1   5      452.82      471.76     12.61 o
  13   1   5      327.58      342.01     11.81 o
  14   1   5      355.43      397.42     13.62 o
  15   1   5     1308.95     1352.28     22.93 o
  16   1   5     1628.01     1719.31     25.68 o
  17   1   5        8.77       36.44      9.83 o
  18   1   5      370.33      392.99     15.81 o
  19   1   5      681.91      724.98     19.95 o
  20   1   5      145.90      172.58     13.27 o
  21   1   5      313.31      246.69     16.21 o
  22   1   5       74.61      119.73     14.38 o
  23   1   5      662.66      647.28     25.30 o
  24   1   5      357.67      384.33     21.77 o
  25   1   5      313.56      354.34     22.17 o
  26   1   5      193.93      170.42     19.55 o
  27   1   5        1.56       46.46     16.54 o
  28   1   5      282.09      340.79     24.28 o
  29   1   5       76.57       86.32     19.19 o
  30   1   5      104.05      125.73     21.76 o
   1   2   5      946.34      971.90     15.62 o
   2   2   5     1853.32     1755.08     21.10 o
   3   2   5      344.14      339.16      9.42 o
   4   2   5      632.92      637.54     11.97 o
   5   2   5       10.17        4.46      3.98 o
   6   2   5       30.73       25.98      4.13 o
   7   2   5       39.98       33.91      4.04 o
   8   2   5       18.74       24.46      5.52 o
   9   2   5     2687.49     2626.40     26.63 o
  10   2   5      130.70      140.73      7.58 o
  11   2   5        6.67       13.84      5.68 o
  12   2   5      606.15      568.57     12.74 o
  13   2   5      575.17      608.74     14.57 o
  14   2   5      695.19      694.24     15.95 o
  15   2   5      121.27      111.79      9.97 o
  16   2   5      653.93      677.10     18.11 o
  17   2   5       15.69       39.00      9.57 o
  18   2   5      885.73      912.19     22.33 o
  19   2   5      210.79      220.90     13.84 o
  20   2   5      324.60      303.20     14.84 o
  21   2   5      380.08      392.00     17.43 o
  22   2   5       10.05       26.61     10.89 o
  23   2   5      157.55      183.18     15.45 o
  24   2   5       92.00      124.54     16.18 o
  25   2   5        9.04       48.85     15.53 o
  26   2   5      339.82      367.65     22.95 o
  27   2   5       83.04      130.37     19.68 o
  28   2   5      865.63      955.18     36.13 o
  29   2   5        2.94       36.71     18.10 o
   1   3   5      319.95      308.18     10.15 o
   2   3   5      771.21      771.43     14.64 o
   3   3   5      313.36      308.45     11.02 o
   4   3   5      526.86      472.51     11.51 o
   5   3   5       54.09       44.04      5.60 o
   6   3   5      725.56      686.83     14.13 o
   7   3   5       34.67       29.77      5.63 o
   8   3   5      246.42      201.76      9.37 o
   9   3   5       83.64       65.48      5.98 o
  10   3   5       76.82       54.00      6.11 o
  11   3   5     1158.91     1112.19     16.97 o
  12   3   5      506.44      498.50     13.89 o
  13   3   5      142.26      149.05      9.14 o
  14   3   5      736.21      757.22     16.44 o
  15   3   5        6.16        8.52      8.83 o
  16   3   5      331.81      322.75     13.96 o
  17   3   5       47.04       51.94      9.60 o
  18   3   5       22.30       38.03     10.39 o
  19   3   5     1209.43     1258.43     27.02 o
  20   3   5      144.67      185.21     13.86 o
  21   3   5       43.27       57.03     11.16 o
  22   3   5       72.02       99.85     12.81 o
  23   3   5       76.09      111.10     14.56 o
  24   3   5      226.85      251.47     19.46 o
  25   3   5      100.42      156.35     19.82 o
  26   3   5      374.60      447.61     26.24 o
  27   3   5      623.82      728.80     31.99 o
  28   3   5        9.96       29.26     17.41 o
  29   3   5        0.00       22.41     18.80 o
   1   4   5        6.44        5.23      4.67 o
   2   4   5     1385.64     1357.71     21.31 o
   3   4   5        4.56       17.17      6.77 o
   4   4   5      362.01      361.74     11.01 o
   5   4   5        2.01       20.48      6.42 o
   6   4   5     2417.36     2483.65     26.37 o
   7   4   5      175.15      183.72      8.67 o
   8   4   5      412.41      423.52     11.49 o
   9   4   5      475.12      467.15     11.80 o
  10   4   5      688.55      641.26     13.41 o
  11   4   5      123.70      110.58      8.85 o
  12   4   5     1157.90     1145.37     20.50 o
  13   4   5       34.15       27.81      8.03 o
  14   4   5        0.01       -1.29      9.06 o
  15   4   5        0.05       -8.34      9.10 o
  16   4   5       15.57        4.36      8.94 o
  17   4   5       14.40        5.12      9.21 o
  18   4   5      338.01      331.19     15.29 o
  19   4   5        8.50       48.39     11.55 o
  20   4   5     1804.45     1810.54     33.91 o
  21   4   5       21.31       51.09     12.16 o
  22   4   5       87.86      101.73     13.31 o
  23   4   5      351.87      383.52     20.05 o
  24   4   5       18.48       61.50     14.25 o
  25   4   5      254.48      290.03     21.34 o
  26   4   5      370.64      406.18     25.51 o
  27   4   5       93.39      166.00     20.65 o
  28   4   5       58.47       61.19     17.38 o
   1   5   5      431.70      443.58     13.28 o
   2   5   5      175.29      189.32      9.24 o
   3   5   5       84.24       74.83      6.97 o
   4   5   5      899.16      871.13     16.09 o
   5   5   5       83.34      101.08      9.09 o
   6   5   5     2806.68     2864.84     28.20 o
   7   5   5       67.35      109.27     11.49 o
   8   5   5     1094.53     1088.92     20.82 o
   9   5   5       10.04       -5.18      7.75 o
  10   5   5        2.20       -8.95      7.93 o
  11   5   5       39.84       24.51      8.13 o
  12   5   5      843.18      782.58     19.97 o
  13   5   5      367.19      376.90     15.06 o
  14   5   5      146.97      126.56     10.46 o
  15   5   5        7.04       -9.23      9.14 o
  16   5   5       15.84       -1.76      9.03 o
  17   5   5      190.72      187.71     12.50 o
  18   5   5       28.19       31.32     10.09 o
  19   5   5      105.87       96.86     11.45 o
  20   5   5       52.57       66.01     10.76 o
  21   5   5        5.71       24.50     10.74 o
  22   5   5      176.63      195.34     15.63 o
  23   5   5       52.74       75.28     13.81 o
  24   5   5      799.35      800.28     29.08 o
  25   5   5        7.89       57.11     16.23 o
  26   5   5       97.20      132.05     19.93 o
  27   5   5      389.23      434.08     26.59 o
  28   5   5        3.50       15.94     18.26 o
   1   6   5       65.97       94.01      9.30 o
   2   6   5        8.89       22.15      7.30 o
   3   6   5        0.79       16.18      9.42 o
   4   6   5       64.40       69.81      8.95 o
   5   6   5        2.34        1.76      8.76 o
   6   6   5      218.85      198.39     10.60 o
   7   6   5        1.54        2.46      7.72 o
   8   6   5        4.53       -2.71      7.60 o
   9   6   5      260.42      243.15     11.93 o
  10   6   5        4.14        3.88      9.13 o
  11   6   5        4.10        1.01      8.80 o
  12   6   5        0.36        1.20      9.58 o
  13   6   5      156.02      141.04     11.33 o
  14   6   5       65.84       69.72      9.75 o
  15   6   5        6.51        3.09      9.35 o
  16   6   5        0.05      -13.26      9.50 o
  17   6   5        0.40       -5.57      9.52 o
  18   6   5      161.62      146.04     12.18 o
  19   6   5        6.38       -0.79     10.15 o
  20   6   5      161.75      133.49     12.40 o
  21   6   5        0.66        3.33     10.42 o
  22   6   5        9.78       10.05     10.93 o
  23   6   5      160.01      158.78     14.83 o
  24   6   5        0.72       13.83     12.72 o
  25   6   5       83.41       96.28     15.72 o
  26   6   5        1.19       23.95     14.48 o
  27   6   5        4.71       29.63     16.38 o
   1   7   5        7.72       46.68     13.79 o
   2   7   5      231.73      264.57     14.46 o
   3   7   5     1288.89     1378.54     27.91 o
   4   7   5      420.56      444.04     18.15 o
   5   7   5        6.56       10.25     12.56 o
   6   7   5      888.79      930.28     21.97 o
   7   7   5       90.53       87.97      9.56 o
   8   7   5      140.35      139.54      9.97 o
   9   7   5      134.65      134.03     10.60 o
  10   7   5       56.29       73.74      9.60 o
  11   7   5      296.84      317.78     15.23 o
  12   7   5      378.28      408.87     16.97 o
  13   7   5        8.62       11.39      9.94 o
  14   7   5       35.84       26.67     10.27 o
  15   7   5      517.85      477.21     19.29 o
  16   7   5        1.86       -0.36     10.27 o
  17   7   5      624.03      620.62     21.63 o
  18   7   5        3.57       13.82     10.80 o
  19   7   5        5.69        0.32     10.35 o
  20   7   5        7.15       -3.40     10.70 o
  21   7   5      125.33       91.85     12.19 o
  22   7   5       19.16       12.10     12.08 o
  23   7   5      386.01      337.29     20.51 o
  24   7   5      416.05      467.89     24.70 o
  25   7   5        0.00       25.63     15.64 o
   1   8   5      981.64     1016.88     27.93 o
   2   8   5      102.26      104.96     15.71 o
   3   8   5      126.47      101.88     12.86 o
   4   8   5       58.42       39.19     10.79 o
   5   8   5      211.39      201.16     14.46 o
   6   8   5       62.30       49.45     10.58 o
   7   8   5       17.24       13.30      9.33 o
   8   8   5      146.29      121.62     11.46 o
   9   8   5       22.32       22.88      9.95 o
  10   8   5     1163.24     1252.62     27.48 o
  11   8   5      304.47      319.65     15.97 o
  12   8   5        0.51        7.19      9.84 o
  13   8   5        7.65        7.97     10.75 o
  14   8   5        1.00        8.67     11.52 o
  15   8   5      232.74      184.03     15.08 o
  16   8   5      164.30      167.99     14.61 o
  17   8   5       20.71       24.51     11.67 o
  18   8   5      225.42      204.01     15.45 o
  19   8   5        0.05       -2.59     11.45 o
  20   8   5      147.84      152.34     14.38 o
  21   8   5        3.56       -1.19     11.91 o
  22   8   5        0.94      -10.01     12.92 o
  23   8   5        9.25       10.53     13.11 o
  24   8   5      470.10      504.90     24.65 o
   1   9   5      640.42      612.30     23.37 o
   2   9   5       85.96       78.65     16.04 o
   3   9   5       35.36       47.00     13.33 o
   4   9   5      195.61      169.26     16.20 o
   5   9   5       70.68       58.95     13.95 o
   6   9   5       75.55       61.94     13.93 o
   7   9   5       29.07       14.21     12.16 o
   8   9   5        1.25       -4.47     13.00 o
   9   9   5      265.73      277.11     18.43 o
  10   9   5      754.51      732.22     25.64 o
  11   9   5      106.24      126.50     13.56 o
  12   9   5       42.80       52.42     12.97 o
  13   9   5      313.29      316.15     19.06 o
  14   9   5     1247.99     1249.75     32.27 o
  15   9   5       26.60       46.60     13.00 o
  16   9   5      631.75      606.06     24.48 o
  17   9   5      123.68      132.51     15.29 o
  18   9   5       90.34       72.60     14.02 o
  19   9   5      342.37      359.47     21.09 o
  20   9   5       49.32       19.33     13.73 o
  21   9   5        1.05       -8.63     14.08 o
  22   9   5      150.48      141.88     16.76 o
   1  10   5       13.55        3.41     14.98 o
   2  10   5     1301.68     1350.92     35.59 o
   3  10   5       71.96      123.10     18.38 o
   4  10   5     2743.19     2704.85     51.62 o
   5  10   5      283.73      350.72     22.80 o
   6  10   5       58.13       36.66     16.27 o
   7  10   5      450.12      428.99     23.60 o
   8  10   5       26.34       47.38     15.32 o
   9  10   5       22.57       29.00     14.71 o
  10  10   5      685.41      642.99     28.29 o
  11  10   5      111.22      150.12     16.92 o
  12  10   5     1133.97     1175.83     33.69 o
  13  10   5      169.78      194.81     16.51 o
  14  10   5       21.34       22.39     12.57 o
  15  10   5       18.42       20.60     12.63 o
  16  10   5        6.87       13.96     13.78 o
  17  10   5      308.54      308.41     20.59 o
  18  10   5      388.39      433.80     23.65 o
  19  10   5       62.77       72.78     15.17 o
  20  10   5       65.64       65.00     16.49 o
   1  11   5      266.70      188.87     18.01 o
   2  11   5      323.14      303.26     21.17 o
   3  11   5       26.87       17.25     14.67 o
   4  11   5      444.75      460.56     24.51 o
   5  11   5      302.37      285.17     21.95 o
   6  11   5      109.69       92.05     16.68 o
   7  11   5       89.20       97.77     17.37 o
   8  11   5       45.19       51.10     15.88 o
   9  11   5      228.27      271.91     21.32 o
  10  11   5      357.37      323.63     23.02 o
  11  11   5       43.50       27.92     15.33 o
  12  11   5       87.82       54.05     16.49 o
  13  11   5      172.37      133.69     18.52 o
  14  11   5      128.97      144.48     17.81 o
  15  11   5        0.27        7.58     16.13 o
  16  11   5       82.52       92.63     17.02 o
  17  11   5       17.85       24.16     15.45 o
  18  11   5       61.83       59.24     16.13 o
   1  12   5       14.63        3.50     15.25 o
   2  12   5       67.58       51.65     14.83 o
   3  12   5        6.99      -16.48     14.82 o
   4  12   5       87.91       62.70     16.47 o
   5  12   5        0.34      -20.50     14.55 o
   6  12   5      182.09      187.56     19.40 o
   7  12   5       50.61       44.92     16.74 o
   8  12   5       15.80       23.62     15.72 o
   9  12   5      219.57      213.55     21.25 o
  10  12   5       85.35       96.15     19.62 o
  11  12   5       62.02       56.15     17.37 o
  12  12   5       74.48       42.90     16.96 o
  13  12   5       79.03       59.51     17.31 o
  14  12   5       76.36       87.51     18.28 o
   1  13   5       15.19        1.85     15.44 o
   2  13   5       51.05       57.13     17.09 o
   3  13   5       81.13       73.58     17.09 o
   4  13   5       60.89       51.64     17.90 o
   5  13   5       41.63       26.33     17.30 o
   6  13   5      119.94      112.97     19.06 o
   7  13   5        0.07       -6.61     17.43 o
   8  13   5      179.27      141.12     20.14 o
   9  13   5        0.01       24.05     16.94 o
  10  13   5        9.01       42.66     17.30 o
   0   0   6     1962.76     1932.83     45.52 o
   1   0   6     2862.94     2834.77     36.32 o
   2   0   6       75.51       82.62      9.83 o
   3   0   6      671.69      659.83     21.61 o
   4   0   6     1591.89     1576.39     31.84 o
   5   0   6     1467.11     1556.32     30.62 o
   6   0   6       70.86       90.76     11.02 o
   7   0   6      223.75      206.32     13.42 o
   8   0   6      186.72      199.06     14.77 o
   9   0   6     2915.37     2819.63     50.44 o
  10   0   6      284.53      289.03     20.06 o
  11   0   6      529.99      578.16     25.26 o
  12   0   6      273.00      249.73     19.53 o
  13   0   6     1365.56     1460.53     38.45 o
  14   0   6      577.35      563.04     25.77 o
  15   0   6       21.05       18.79     12.42 o
  16   0   6        2.91       31.19     16.75 o
  17   0   6      679.90      636.27     31.56 o
  18   0   6        0.00       -4.79     17.08 o
  19   0   6        0.57        0.36     16.71 o
  20   0   6      157.32      148.20     22.60 o
  21   0   6        7.20       55.70     21.34 o
  22   0   6      808.05      778.21     41.28 o
  23   0   6       44.35       57.65     21.59 o
  24   0   6      523.99      508.49     39.65 o
  25   0   6      392.02      393.04     38.09 o
  26   0   6      293.31      367.00     36.52 o
  27   0   6       33.11       84.94     26.93 o
   0   1   6      957.17      913.82     22.40 o
   1   1   6       43.15       40.79      7.19 o
   2   1   6      433.95      412.63     10.84 o
   3   1   6        6.37       -0.85      6.02 o
   4   1   6        0.38        4.00      6.57 o
   5   1   6       17.98       18.34      6.98 o
   6   1   6      694.87      699.87     16.20 o
   7   1   6      139.29      171.62      9.66 o
   8   1   6      947.75      972.26     19.57 o
   9   1   6       79.81       70.01      9.02 o
  10   1   6      125.03      127.67      9.83 o
  11   1   6        3.85        8.69      8.16 o
  12   1   6      995.86     1070.05     21.83 o
  13   1   6        1.99        0.34      8.46 o
  14   1   6       31.44       39.11      9.03 o
  15   1   6      730.47      759.33     21.75 o
  16   1   6      715.89      730.36     23.24 o
  17   1   6      204.85      181.51     15.63 o
  18   1   6       93.81       65.06     12.42 o
  19   1   6       36.62       23.79     11.99 o
  20   1   6        0.66       -1.75     12.14 o
  21   1   6       26.74       28.47     13.99 o
  22   1   6      334.74      345.06     22.25 o
  23   1   6       49.46       49.92     14.94 o
  24   1   6       40.56       43.92     16.50 o
  25   1   6       60.42       71.62     18.33 o
  26   1   6       43.07       52.45     18.31 o
  27   1   6       16.07       40.05     18.93 o
   0   2   6      834.55      764.05     23.34 o
   1   2   6      271.40      254.84     10.44 o
   2   2   6      391.56      376.36     11.86 o
   3   2   6        0.02       -6.71      6.44 o
   4   2   6       63.50       58.88      6.46 o
   5   2   6       95.66       64.05      6.21 o
   6   2   6      542.71      555.60     16.05 o
   7   2   6      419.85      491.95     15.19 o
   8   2   6      276.29      266.92     12.08 o
   9   2   6      186.12      181.28     11.04 o
  10   2   6      357.57      356.69     13.46 o
  11   2   6      452.83      495.53     15.31 o
  12   2   6      176.32      153.47     10.29 o
  13   2   6       65.82       52.60      8.94 o
  14   2   6      128.78      118.34     10.75 o
  15   2   6      184.35      181.52     12.74 o
  16   2   6       27.08       17.77      9.25 o
  17   2   6       10.57        1.80      9.64 o
  18   2   6        7.36       -2.02      9.90 o
  19   2   6      166.99      142.46     13.73 o
  20   2   6        5.97       16.99     11.03 o
  21   2   6       17.28       21.95     11.65 o
  22   2   6      190.10      181.71     17.07 o
  23   2   6      214.49      236.82     20.56 o
  24   2   6      106.97      130.70     19.46 o
  25   2   6      253.10      307.32     23.87 o
  26   2   6        3.90       21.06     17.31 o
   0   3   6      285.96      270.48     15.92 o
   1   3   6      116.13      111.37      8.48 o
   2   3   6      285.92      255.49     10.12 o
   3   3   6      422.70      410.38     13.71 o
   4   3   6        2.98        3.48      7.53 o
   5   3   6      750.18      748.14     17.80 o
   6   3   6       57.25       60.70      7.49 o
   7   3   6      545.63      548.96     16.10 o
   8   3   6      581.21      574.13     16.52 o
   9   3   6      250.26      236.32     11.81 o
  10   3   6      128.54      118.22     10.07 o
  11   3   6      275.24      239.40     12.58 o
  12   3   6      180.48      160.62     11.17 o
  13   3   6      115.40       88.61     10.27 o
  14   3   6       15.97       11.14      9.31 o
  15   3   6      212.94      187.86     12.64 o
  16   3   6       32.55       17.29      9.89 o
  17   3   6       44.06       30.24     10.21 o
  18   3   6      275.58      290.00     15.74 o
  19   3   6      164.82      183.68     15.28 o
  20   3   6        0.60       11.35     10.92 o
  21   3   6       11.76        2.03     11.12 o
  22   3   6        6.33       12.86     12.39 o
  23   3   6      157.75      172.44     19.00 o
  24   3   6       24.12       28.56     15.90 o
  25   3   6        2.47       17.39     16.62 o
  26   3   6       10.57       36.66     17.74 o
   0   4   6      256.57      216.48     16.88 o
   1   4   6      237.15      263.78     12.34 o
   2   4   6      187.27      174.65     10.56 o
   3   4   6       23.02       23.52      7.79 o
   4   4   6        0.88       -8.71      8.19 o
   5   4   6        0.37      -11.03      7.73 o
   6   4   6       31.66       17.45      8.32 o
   7   4   6        0.38       -5.74      7.94 o
   8   4   6       84.06       69.92      9.20 o
   9   4   6      221.41      221.56     12.04 o
  10   4   6       26.59       25.66      8.05 o
  11   4   6       22.42       21.24      8.76 o
  12   4   6      402.22      387.99     16.41 o
  13   4   6        7.41        4.38      9.27 o
  14   4   6        5.83       -1.53      9.51 o
  15   4   6      214.48      234.54     14.15 o
  16   4   6      167.89      144.09     12.53 o
  17   4   6       26.37       25.93     10.65 o
  18   4   6      427.79      388.42     17.97 o
  19   4   6       50.51       53.75     11.70 o
  20   4   6       86.32       81.72     12.18 o
  21   4   6       23.42       23.22     11.81 o
  22   4   6       78.04       86.49     14.14 o
  23   4   6        6.92       20.89     12.38 o
  24   4   6      113.78      107.80     17.38 o
  25   4   6       24.16       29.79     16.36 o
   0   5   6      816.61      883.77     32.96 o
   1   5   6        1.80       -3.30      8.36 o
   2   5   6       21.35        4.76      9.43 o
   3   5   6       11.83       -4.29      8.98 o
   4   5   6       10.53        1.88     11.65 o
   5   5   6       46.13       32.58      9.16 o
   6   5   6        5.89       -8.69      8.73 o
   7   5   6      123.51      139.31     11.03 o
   8   5   6      959.07      946.43     22.04 o
   9   5   6       57.99       56.20      8.87 o
  10   5   6       18.70        5.41      8.78 o
  11   5   6       83.85       82.49     10.60 o
  12   5   6        2.46        0.38      9.52 o
  13   5   6       44.52       42.45     10.38 o
  14   5   6      166.08      163.75     13.17 o
  15   5   6       87.51       78.51     10.87 o
  16   5   6        8.80       -0.57     10.70 o
  17   5   6       47.21       39.91     10.64 o
  18   5   6       10.24       -1.82     10.42 o
  19   5   6        2.21       -2.39     11.05 o
  20   5   6      127.90      109.29     12.56 o
  21   5   6        9.81       11.60     11.63 o
  22   5   6       30.81       40.85     13.00 o
  23   5   6       40.73       65.08     14.58 o
  24   5   6      104.98      122.88     17.23 o
   0   6   6      802.70      908.47     38.41 o
   1   6   6      485.48      501.71     21.25 o
   2   6   6      309.80      341.46     16.82 o
   3   6   6      502.75      546.48     20.20 o
   4   6   6       29.93       32.62     10.02 o
   5   6   6      411.48      416.88     17.11 o
   6   6   6       91.86       82.48     11.14 o
   7   6   6      308.13      280.67     15.07 o
   8   6   6       67.48       72.76     12.44 o
   9   6   6     1309.28     1294.68     28.50 o
  10   6   6       14.55       20.84     10.09 o
  11   6   6       11.80       17.44      9.62 o
  12   6   6       89.50       91.93     11.40 o
  13   6   6      162.79      192.24     13.90 o
  14   6   6       47.25       60.96     11.26 o
  15   6   6       21.95        0.55     11.05 o
  16   6   6        2.83        5.64     11.06 o
  17   6   6      884.57      842.33     25.31 o
  18   6   6      103.12      100.98     12.73 o
  19   6   6        0.54        0.80     11.13 o
  20   6   6       33.48       20.71     11.24 o
  21   6   6      300.28      306.85     18.48 o
  22   6   6       24.04       21.15     12.17 o
  23   6   6       61.44       61.67     14.49 o
   0   7   6      135.49      155.32     20.64 o
   1   7   6       72.06       97.15     12.93 o
   2   7   6      791.33      809.23     25.30 o
   3   7   6       92.26      116.82     14.08 o
   4   7   6      450.12      457.95     21.30 o
   5   7   6       25.38       28.32     11.47 o
   6   7   6       26.00       20.94     11.49 o
   7   7   6      132.31      107.52     12.81 o
   8   7   6      247.61      246.46     16.67 o
   9   7   6       62.69       74.31     12.70 o
  10   7   6      436.09      439.49     19.67 o
  11   7   6       78.05       81.99     11.37 o
  12   7   6      320.78      303.26     16.45 o
  13   7   6       96.46      106.93     12.59 o
  14   7   6      220.48      208.60     14.79 o
  15   7   6      196.34      176.51     14.29 o
  16   7   6       44.54       36.81     11.65 o
  17   7   6      132.55       98.05     13.17 o
  18   7   6       69.14       48.75     12.10 o
  19   7   6       42.77       35.48     12.06 o
  20   7   6      175.97      174.76     15.42 o
  21   7   6       13.50       10.77     13.05 o
  22   7   6        0.14       -5.29     13.39 o
   0   8   6       39.49       62.97     17.61 o
   1   8   6      264.78      299.46     18.47 o
   2   8   6        9.58       15.59     12.21 o
   3   8   6       48.83       62.65     13.24 o
   4   8   6        1.54       -6.42     13.13 o
   5   8   6        0.80        7.59     13.12 o
   6   8   6      211.08      218.37     17.86 o
   7   8   6      454.99      462.57     23.68 o
   8   8   6       11.16       24.67     13.08 o
   9   8   6      174.10      167.65     17.28 o
  10   8   6       10.64       24.34     12.70 o
  11   8   6      259.11      250.70     17.39 o
  12   8   6      286.61      276.04     17.62 o
  13   8   6       33.57       33.39     12.35 o
  14   8   6       54.24       33.25     13.63 o
  15   8   6      230.59      239.65     17.37 o
  16   8   6       61.22       50.74     13.07 o
  17   8   6        5.68       -2.30     12.62 o
  18   8   6      220.46      185.39     16.05 o
  19   8   6       26.41        4.42     12.69 o
  20   8   6       61.76       38.98     13.68 o
   0   9   6      491.89      537.49     33.98 o
   1   9   6       40.99       58.21     15.60 o
   2   9   6       37.05       21.62     14.78 o
   3   9   6       17.74       12.37     13.42 o
   4   9   6      102.17       77.45     15.33 o
   5   9   6       58.18       66.55     14.36 o
   6   9   6      116.57      115.62     15.92 o
   7   9   6      233.99      276.25     20.32 o
   8   9   6        6.57       23.92     14.48 o
   9   9   6      144.27      146.88     17.05 o
  10   9   6      206.45      223.55     19.37 o
  11   9   6      133.20      146.35     16.43 o
  12   9   6       43.19       38.66     14.26 o
  13   9   6      216.81      190.56     16.56 o
  14   9   6       24.07       28.69     12.89 o
  15   9   6        0.36      -10.46     12.54 o
  16   9   6        1.05       -6.13     12.83 o
  17   9   6        7.58        4.88     12.78 o
  18   9   6       44.68       36.11     13.61 o
   0  10   6        2.37        0.55     24.54 o
   1  10   6       52.25       57.42     14.50 o
   2  10   6       77.53       95.05     16.36 o
   3  10   6        2.01       14.71     13.67 o
   4  10   6       37.58       51.49     14.87 o
   5  10   6      152.24      181.11     18.68 o
   6  10   6      238.33      317.50     22.69 o
   7  10   6      397.94      495.29     26.36 o
   8  10   6      154.90      206.55     19.84 o
   9  10   6        2.39       21.67     15.04 o
  10  10   6      117.50      149.13     17.77 o
  11  10   6       84.13       86.90     15.79 o
  12  10   6       95.34      104.95     17.44 o
  13  10   6        0.09       12.56     16.25 o
  14  10   6       61.95       53.05     15.57 o
  15  10   6        6.03       13.75     14.82 o
  16  10   6       26.10       16.70     15.57 o
   0  11   6      276.06      348.59     34.87 o
   1  11   6        7.41       15.37     16.52 o
   2  11   6       43.48       27.08     14.87 o
   3  11   6       79.33       71.87     14.54 o
   4  11   6       14.95       34.22     14.63 o
   5  11   6       37.20       66.63     15.26 o
   6  11   6        0.13       36.52     14.60 o
   7  11   6        1.61       39.22     15.15 o
   8  11   6       36.34      102.68     17.55 o
   9  11   6       16.00       36.08     15.37 o
  10  11   6        2.95       19.38     15.04 o
  11  11   6       12.57       23.16     16.59 o
  12  11   6        0.38       21.64     15.12 o
   0  12   6       10.48       -8.64     21.81 o
   1  12   6       49.81       30.22     17.23 o
   2  12   6        1.18      -23.49     15.66 o
   3  12   6        0.13       -6.60     15.73 o
   4  12   6        6.95       13.36     16.21 o
   5  12   6       25.96       35.72     15.91 o
   6  12   6       28.23       62.91     16.08 o
   7  12   6       23.97       63.75     18.08 o
   1   1   7      511.11      547.32     16.24 o
   2   1   7       90.59      126.23     10.19 o
   3   1   7      416.02      437.31     15.36 o
   4   1   7      102.24      100.87      9.97 o
   5   1   7      364.98      382.55     15.11 o
   6   1   7       36.82       29.12      8.69 o
   7   1   7       50.95       46.18      9.16 o
   8   1   7      121.74      105.04     10.79 o
   9   1   7        1.09       -2.65      8.95 o
  10   1   7       21.95       19.94      9.07 o
  11   1   7       25.82       35.72      9.80 o
  12   1   7      519.05      540.85     20.47 o
  13   1   7      234.41      284.91     16.88 o
  14   1   7      168.24      134.18     14.62 o
  15   1   7       91.35       76.23     12.87 o
  16   1   7        3.66        0.32     12.50 o
  17   1   7      127.32      156.29     15.08 o
  18   1   7       50.11       25.84     12.64 o
  19   1   7       10.82       -6.24     12.83 o
  20   1   7        1.30      -20.73     13.82 o
  21   1   7        6.05      -16.23     15.35 o
  22   1   7       11.54       -6.64     15.23 o
  23   1   7        3.46       -1.30     16.05 o
   1   2   7      155.20      135.85     10.46 o
   2   2   7       94.54       74.85      9.13 o
   3   2   7       41.01       35.72      8.54 o
   4   2   7       27.63       24.90      8.28 o
   5   2   7       38.83       53.09      9.45 o
   6   2   7      333.47      341.29     15.76 o
   7   2   7       44.02       53.84     10.05 o
   8   2   7      127.84      106.81     11.42 o
   9   2   7        0.09        1.11      9.24 o
  10   2   7      242.51      283.41     14.37 o
  11   2   7       17.22       14.02      9.72 o
  12   2   7        0.27        3.77      9.99 o
  13   2   7       30.43       26.28     10.60 o
  14   2   7       33.24       52.42     11.31 o
  15   2   7      106.60      102.10     13.13 o
  16   2   7        1.08       -3.31     12.74 o
  17   2   7      135.95      128.20     14.70 o
  18   2   7      164.90      124.70     16.18 o
  19   2   7        7.05        7.80     14.80 o
  20   2   7      142.32      132.30     16.49 o
  21   2   7        1.21      -18.23     15.43 o
  22   2   7       67.51       45.84     15.79 o
  23   2   7       21.51       31.13     17.55 o
   1   3   7       73.20       62.34     10.13 o
   2   3   7      173.44      170.99     12.66 o
   3   3   7      174.99      185.32     12.58 o
   4   3   7      102.01      115.66     11.22 o
   5   3   7       37.52       39.90      9.62 o
   6   3   7       40.51       45.53     10.31 o
   7   3   7        4.44        2.09      9.75 o
   8   3   7       34.09       37.00     10.06 o
   9   3   7       15.66       19.34     10.16 o
  10   3   7       19.11       26.16     10.24 o
  11   3   7      320.67      351.19     17.24 o
  12   3   7       37.68       48.70     10.86 o
  13   3   7       62.37       41.29     10.68 o
  14   3   7        8.96        5.40     10.63 o
  15   3   7       53.72       47.69     10.71 o
  16   3   7       21.34       12.49     11.42 o
  17   3   7        2.70        1.63     12.10 o
  18   3   7      114.38      132.93     16.44 o
  19   3   7      513.88      568.31     25.84 o
  20   3   7        0.40       13.36     13.58 o
  21   3   7       13.72        5.80     13.79 o
  22   3   7        3.39       -3.51     15.55 o
   1   4   7       59.62       65.70     11.39 o
   2   4   7      400.60      455.93     18.94 o
   3   4   7      277.02      308.48     16.02 o
   4   4   7        2.19        3.63     10.02 o
   5   4   7        6.36        9.16      9.92 o
   6   4   7       29.90        5.82      9.96 o
   7   4   7        1.56       -4.38     10.28 o
   8   4   7       29.19       25.85     10.88 o
   9   4   7       40.07       38.85     11.76 o
  10   4   7       13.26       23.43     10.54 o
  11   4   7      139.54      168.28     14.93 o
  12   4   7      698.88      672.42     23.22 o
  13   4   7       17.77       33.35     11.13 o
  14   4   7      133.59      132.10     13.23 o
  15   4   7       12.84       13.85     10.56 o
  16   4   7        0.40       -3.58     10.69 o
  17   4   7       70.10       62.75     12.59 o
  18   4   7      113.61      121.76     15.39 o
  19   4   7       30.90       40.20     13.51 o
  20   4   7      236.30      201.20     18.12 o
  21   4   7        3.47       14.03     13.88 o
   1   5   7      163.61      154.49     13.39 o
   2   5   7       51.96       46.00     11.42 o
   3   5   7      253.90      249.90     16.16 o
   4   5   7      151.56      108.88     11.80 o
   5   5   7       23.05        0.37      9.63 o
   6   5   7       84.25       32.27     10.06 o
   7   5   7      193.89      174.98     14.71 o
   8   5   7       33.46       30.34     11.88 o
   9   5   7      422.68      455.09     22.48 o
  10   5   7      180.50      200.71     17.47 o
  11   5   7      158.62      140.08     14.40 o
  12   5   7        6.72        5.49     10.86 o
  13   5   7       16.21        8.72     11.32 o
  14   5   7       31.58       41.47     11.33 o
  15   5   7       15.33       17.93     10.95 o
  16   5   7        5.08       -2.19     11.09 o
  17   5   7        1.37       -4.86     10.98 o
  18   5   7       41.22       31.92     12.07 o
  19   5   7       11.36       -0.67     12.14 o
  20   5   7        3.71       13.94     14.34 o
   1   6   7        5.71        6.38     11.63 o
   2   6   7        0.03       -0.67     11.74 o
   3   6   7       92.67       77.49     12.65 o
   4   6   7       26.64        9.80     11.36 o
   5   6   7       65.56       34.86     12.51 o
   6   6   7        0.90      -15.80     12.40 o
   7   6   7        9.33       -6.07     11.83 o
   8   6   7       72.24       43.13     12.49 o
   9   6   7        3.01        0.43     11.61 o
  10   6   7       32.36       21.60     12.05 o
  11   6   7       32.49       15.13     10.79 o
  12   6   7        2.38      -15.02     11.29 o
  13   6   7       13.09        9.20     11.51 o
  14   6   7       35.19       43.49     12.10 o
  15   6   7        3.93        2.24     11.79 o
  16   6   7        5.84        3.85     11.72 o
  17   6   7        9.75        1.05     11.66 o
  18   6   7        0.00      -18.58     12.89 o
  19   6   7        4.13        0.38     12.81 o
   1   7   7       29.26       42.40     11.92 o
   2   7   7       17.63       22.44     12.29 o
   3   7   7       20.11       12.36     12.80 o
   4   7   7      210.50      171.24     17.58 o
   5   7   7       25.25        3.28     14.05 o
   6   7   7      102.03       53.42     14.12 o
   7   7   7        0.03      -16.71     13.42 o
   8   7   7       17.35       19.64     12.87 o
   9   7   7      319.90      389.80     22.37 o
  10   7   7        6.87       10.27     13.34 o
  11   7   7        1.17        0.92     13.07 o
  12   7   7       42.24       35.97     12.41 o
  13   7   7       26.70       17.10     12.31 o
  14   7   7       27.11       21.26     12.90 o
  15   7   7        0.08       -3.26     12.82 o
  16   7   7       54.15       48.75     13.81 o
  17   7   7      147.32      133.93     15.93 o
   1   8   7        1.68       27.43     13.70 o
   2   8   7      356.59      407.73     23.26 o
   3   8   7       43.57       61.98     14.99 o
   4   8   7       14.25       26.38     14.20 o
   5   8   7        6.25       -8.21     13.35 o
   6   8   7        1.65       -4.03     14.00 o
   7   8   7       26.70       18.90     14.17 o
   8   8   7       10.24        9.60     13.74 o
   9   8   7        5.87        8.18     14.36 o
  10   8   7       71.92       73.00     14.61 o
  11   8   7       41.12       34.35     13.96 o
  12   8   7       12.97       26.17     13.70 o
  13   8   7      132.99      141.71     16.98 o
  14   8   7        0.39        3.19     14.05 o
  15   8   7       10.15       19.69     14.28 o
   1   9   7        0.04       20.94     17.08 o
   2   9   7        5.42       23.14     14.76 o
   3   9   7      410.49      465.05     25.24 o
   4   9   7        3.42        3.57     14.37 o
   5   9   7       85.15       73.03     15.20 o
   6   9   7       40.26       29.41     14.62 o
   7   9   7       11.91        9.48     15.21 o
   8   9   7       12.05       11.36     14.92 o
   9   9   7       56.93       46.91     16.05 o
  10   9   7       57.50       62.20     16.76 o
  11   9   7      235.93      299.46     23.19 o
  12   9   7        0.43        1.51     14.96 o
   1  10   7       38.73       29.40     16.63 o
   2  10   7       92.25      108.02     18.83 o
   3  10   7      197.19      250.63     22.24 o
   4  10   7      146.96      179.66     19.88 o
   5  10   7        5.64       34.40     15.56 o
   6  10   7       84.74      123.85     18.26 o
   7  10   7      282.12      312.67     23.58 o
   8  10   7       12.76       46.09     16.31 o
   0   0   8        5.14       90.90     32.60 o
   1   0   8     1181.51     1232.33     40.79 o
   2   0   8      213.31      289.33     22.59 o
   3   0   8      261.77      291.09     22.98 o
   4   0   8        1.98       38.99     16.53 o
   5   0   8      315.81      302.65     25.93 o
   6   0   8       57.86      110.52     20.39 o
   7   0   8      376.41      372.84     30.42 o
   8   0   8       50.53       61.70     21.36 o
   9   0   8      475.82      475.28     30.87 o
  10   0   8        7.33       22.19     19.43 o
  11   0   8        0.58       -1.91     17.12 o
  12   0   8       55.04       31.27     18.06 o
  13   0   8       65.93       66.95     19.44 o
  14   0   8      538.74      592.20     35.10 o
  15   0   8       23.36       43.04     19.47 o
  16   0   8       42.69       38.44     18.45 o
  17   0   8        2.47        6.01     19.90 o
  18   0   8       15.28       10.61     19.96 o
   0   1   8        4.40        0.43     17.33 o
   1   1   8        7.06        9.70     11.73 o
   2   1   8      188.63      167.85     13.48 o
   3   1   8      130.10      131.09     12.54 o
   4   1   8       48.36       55.11     11.19 o
   5   1   8        0.53       14.58      9.92 o
   6   1   8       38.70       38.81     11.27 o
   7   1   8      189.72      175.40     14.66 o
   8   1   8       80.31       82.33     12.66 o
   9   1   8       15.65       23.95     12.54 o
  10   1   8       64.22       60.93     14.07 o
  11   1   8       32.47       32.46     14.30 o
  12   1   8      226.90      207.72     18.61 o
  13   1   8       11.12        9.79     12.67 o
  14   1   8        0.50        5.09     12.46 o
  15   1   8      105.48       93.46     14.59 o
  16   1   8       46.36       33.88     13.78 o
  17   1   8        0.35        0.66     13.18 o
  18   1   8        1.07       -5.88     13.80 o
   0   2   8       58.29       20.91     15.49 o
   1   2   8        0.01       -7.14     10.79 o
   2   2   8       18.97       11.77     10.53 o
   3   2   8       42.49       40.68     10.70 o
   4   2   8       29.58       31.88     10.70 o
   5   2   8        6.21        4.33     10.74 o
   6   2   8       22.67       19.25     10.82 o
   7   2   8       77.17       59.63     12.41 o
   8   2   8       98.80      111.94     14.40 o
   9   2   8        1.83       -2.67     13.02 o
  10   2   8       73.12       95.29     14.89 o
  11   2   8       78.17       93.52     14.70 o
  12   2   8      105.38      108.69     17.91 o
  13   2   8        1.19        5.10     14.17 o
  14   2   8       87.26       79.31     15.56 o
  15   2   8       64.93       66.46     15.55 o
  16   2   8        2.53       -8.64     14.18 o
  17   2   8        0.63       -2.60     15.35 o
   0   3   8       51.47       13.92     14.88 o
   1   3   8        1.85      -15.72     10.48 o
   2   3   8       12.39        4.05     10.81 o
   3   3   8        0.06        2.54     11.43 o
   4   3   8        7.59        4.77     10.99 o
   5   3   8        0.61        1.04     10.72 o
   6   3   8       45.46       34.92     12.05 o
   7   3   8        0.28        4.72     12.53 o
   8   3   8       26.95       15.52     12.81 o
   9   3   8       84.64       72.28     14.22 o
  10   3   8        3.41       22.42     13.97 o
  11   3   8      178.55      180.92     17.53 o
  12   3   8       66.16       71.11     15.16 o
  13   3   8       31.59       27.99     13.53 o
  14   3   8        0.39       -3.70     14.25 o
  15   3   8        2.76       15.97     14.66 o
  16   3   8        7.39        7.82     14.47 o
   0   4   8       86.72       93.43     17.08 o
   1   4   8       10.47       18.47     10.87 o
   2   4   8        1.30       -1.44     11.18 o
   3   4   8       14.67       20.93     12.00 o
   4   4   8       18.40       27.37     12.01 o
   5   4   8       24.16       14.23     13.32 o
   6   4   8        1.04       -4.63     14.35 o
   7   4   8        3.08      -11.59     16.81 o
   8   4   8        0.28       -8.65     14.48 o
   9   4   8       33.53       24.85     13.47 o
  10   4   8      120.97       88.10     15.21 o
  11   4   8       11.81       14.37     13.43 o
  12   4   8       89.88       80.95     15.33 o
  13   4   8       63.37       67.23     14.00 o
  14   4   8        0.77       10.93     12.67 o
  15   4   8       39.09       36.27     13.76 o
   0   5   8       58.73       66.03     18.52 o
   1   5   8       77.82       95.74     14.07 o
   2   5   8        0.59       14.85     13.62 o
   3   5   8       67.11       73.10     15.46 o
   4   5   8        0.14        2.05     15.19 o
   5   5   8       80.04       65.19     16.60 o
   6   5   8        0.27       -7.24     15.03 o
   7   5   8      209.55      199.88     18.85 o
   8   5   8       15.24       13.20     15.34 o
   9   5   8       10.10       -2.34     14.99 o
  10   5   8        8.50       18.63     14.13 o
  11   5   8        3.77        8.38     14.00 o
  12   5   8       11.46       31.99     14.84 o
  13   5   8       59.67       78.90     15.39 o
  14   5   8        9.08       20.72     12.73 o
   0   6   8       75.23       96.45     24.97 o
   1   6   8      148.55      175.43     19.98 o
   2   6   8        0.57       25.52     16.92 o
   3   6   8      122.77      122.83     17.59 o
   4   6   8      114.74       93.59     17.72 o
   5   6   8       88.53       86.70     17.46 o
   6   6   8      108.37      118.85     18.98 o
   7   6   8       49.83       52.11     16.05 o
   8   6   8       83.21       88.21     17.11 o
   9   6   8      289.50      287.14     22.63 o
  10   6   8       39.40       45.66     16.05 o
  11   6   8        0.64        2.59     14.56 o
  12   6   8      194.25      272.45     22.11 o
   0   7   8       73.24      105.36     29.20 o
   1   7   8       34.30       69.14     19.52 o
   2   7   8       14.73       27.00     16.34 o
   3   7   8        0.13        1.41     17.40 o
   4   7   8        4.18        2.64     15.97 o
   5   7   8        1.06      -11.48     15.84 o
   6   7   8       24.21        9.35     15.53 o
   7   7   8       33.62       17.00     15.80 o
   8   7   8       71.72       68.21     16.80 o
   9   7   8       22.20       25.20     15.98 o
   0   8   8      161.15      248.34     37.81 o
   1   8   8        0.60       45.94     18.68 o
   2   8   8      109.32      112.24     20.55 o
   3   8   8       16.01       25.10     16.92 o
   4   8   8       73.16       65.92     18.15 o
   1   1   9        9.10       -0.17     12.71 o
   2   1   9       14.21       34.97     13.36 o
   3   1   9      146.93      131.47     15.23 o
   4   1   9       28.55       44.75     13.71 o
   5   1   9       34.10       50.10     13.93 o
   6   1   9        3.84       29.85     14.55 o
   7   1   9       11.96       33.18     15.90 o
   8   1   9        1.22       20.15     17.02 o
   1   2   9       14.54        8.92     13.98 o
   2   2   9       27.38       30.81     13.68 o
   3   2   9       85.49       83.01     14.58 o
   4   2   9        0.00       19.75     13.66 o
   5   2   9        5.76       19.46     14.78 o
   6   2   9        1.53       15.30     14.73 o
   7   2   9        0.84       -0.37     16.00 o
   1   3   9       22.46       34.04     13.84 o
   2   3   9       58.32       56.85     14.28 o
   3   3   9        0.43       28.12     15.18 o
   4   3   9       99.34      142.30     18.87 o
   5   3   9        0.04       16.39     15.97 o
   1   4   9        3.09       16.46     15.67 o
 
